# Supplementary material for: A Metabolomics Study of Feces Revealed That a Disturbance of Selenium-Centered Metabolic Bioprocess Was Involved in Kashin–Beck Disease, an Osteoarthropathy Endemic to China
Source: Nutrients. 2023 Nov 2;15(21):4651. doi: 10.3390/nu15214651 (PMC10650499; doi:10.3390/nu15214651)
Supplement: Supplementary file 1 [file nutrients-15-04651-s001.zip]

Archive with 3 entries (3 files):
- Table S1. Differential metabolites between KBD vs control.xlsx
- Table S2. Differential Metabolites in significant pathways (Top 20 smallest Q-value pathways).xlsx
- Table S3. The shared differential metabolites among results of KBD vs control, KBD II vs control and KBD I vs control.xlsx
