# Supplementary material for: A Metabolomics Study of Feces Revealed That a Disturbance of Selenium-Centered Metabolic Bioprocess Was Involved in Kashin–Beck Disease, an Osteoarthropathy Endemic to China
Source: Nutrients. 2023 Nov 2;15(21):4651. doi: 10.3390/nu15214651 (PMC10650499; doi:10.3390/nu15214651)
Supplement: Supplementary file 1 [file nutrients-15-04651-s001.zip › Table S1. Differential metabolites between KBD vs control.xlsx]

## Sheet: Sheet1
Table S1: Differential metabolites between KBD vs control
Name	m/z	formula	log2(FCKBD/control)	P value	VIP
Bilirubin	585.266	C33H36N4O6	-6.82	0.015397	1.2637
D-Phenyllactic acid	166.072	C9H10O3	-5.78	0.0014413	1.2842
3,4-Dihydroxymandelic acid	184.984	C8H8O5	-4.94	0.0086916	1.1226
5(S)-HpETE	319.225	C20H32O4	-4.66	0.0073075	1.5576
D-Galactose	181.071	C6H12O6	-4.59	0.024453	2.8134
5A-Pregnane-3,20-Dione	317.246	C21H32O2	-4.03	0.0004027	1.6852
(S)-2,3-Epoxysqualene	409.382	C30H50O	-3.91	0.042112	2.6853
Beta-Tyrosine	182.067	C9H11NO3	-3.84	0.0040716	1.2064
Ergocalciferol	397.339	C28H44O	-3.78	0.00010888	1.2484
Spermidine	144.982	C7H19N3	-3.53	0.0021084	2.0154
(3Z)-Phycoerythrobilin	585.271	C33H38N4O6	-3.51	0.00011905	1.591
Maleic acid	98.5118	C4H4O4	-3.49	2.4668e-05	1.5462
Taurochenodeoxycholic acid	498.29	C26 H45 N O6 S	-3.24	0.031557	1.1559
Mannose 6-Phosphate	259.025	C6H13O9P	-3.2	0.011697	1.8498
N2-Succinyl-L-Glutamic acid 5-Semialdehyde	231.097	C9H13NO6	-2.98	0.0010912	1.4029
Stearidonic acid	277.215	C18H28O2	-2.84	0.02601	3.1841
D-Xylitol	151.06	C5H12O5	-2.83	0.0012402	1.6053
2-Phenylethanol	105.07	C8H10O	-2.72	0.013805	1.2209
5A-Cholesta-7,24-Dien-3B-Ol	384.345	C27H44O	-2.72	0.00032466	1.3244
L-Arabitol	152.994	C5H12O5	-2.69	0.00041478	1.2405
Vanillylmandelic acid	197.118	C9H10O5	-2.61	0.0019908	1.6339
D-Maltose	342.138	C12H22O11	-2.61	0.0038437	2.0096
Hydrogen Phosphate	98.9842	H3PO4	-2.57	0.0010241	1.2724
DL-Homocystine	268.263	C8H16N2O4S2	-2.55	0.0019398	2.0488
Glycerophosphocholine	258.109	C8H21NO6P	-2.54	0.0023301	1.1741
3,4-Dihydroxyphenylacetaldehyde	152.056	C8H8O3	-2.51	0.035344	2.8478
Glycoursodeoxycholic acid	448.307	C26 H43 N O5	-2.49	0.035373	1.1939
Beta-Sitosterol	397.381	C29H50O	-2.45	6.8496e-05	1.795
Riboflavin Reduced	378.166	C17H22N4O6	-2.39	0.0019486	1.2055
L-Proline	116.07	C5H9NO2	-2.37	0.004565	1.0516
Carboxyspermidine	189.159	C8H19N3O2	-2.35	0.03024	2.9321
Alpha-Dimorphecolic acid	295.228	C18H32O3	-2.31	0.0060685	1.1579
Phosphonoacetate	140.995	C2H5O5P	-2.27	0.013754	3.062
Imidazole-4-Acetaldehyde	111.055	C5H6N2O	-2.23	0.016506	3.1243
Succinic acid	117.018	C4H6O4	-2.23	0.0055552	1.1748
2-Aminophenol	110.019	C6H7NO	-2.21	0.00062752	1.0226
5,6-DHET	337.239	C20H34O4	-2.2	0.018927	1.8459
Allocholic acid	407.281	C24H40O5	-2.16	0.012294	1.8433
24-Methylenecycloartanol	441.408	C31H52O	-2.14	0.00069625	1.44
Pyridoxamine 5-Phosphate	248.076	C8H13N2O5P	-2.09	0.0024897	1.1735
Sphingosine	300.288	C18H37NO2	-2.09	0.0018075	1.5652
Chenodeoxycholic acid Glycine Conjugate	432.309	C26H43NO5	-2.06	0.0033318	1.5765
Ureidopropionic acid	132.101	C4H8N2O3	-2.05	0.0029524	1.4522
Glucose 6-Phosphate	259.025	C6H13O9P	-2.04	0.017021	1.2867
2-Keto-6-Aminocaproate	146.081	C6H11NO3	-2.03	0.0032424	1.1178
Retinoyl B-Glucuronide	476.273	C26H36O8	-2.02	0.0012056	1.3639
Bovinocidin	119.016	C3H5NO4	-2.01	0.014111	1.1974
Ascorbate	176.973	C6H8O6	-1.98	0.022084	3.3783
(3Z)-Phycocyanobilin	585.271	C33H38N4O6	-1.94	0.0034228	1.2461
L-Methionine	150.058	C5H11NO2S	-1.92	0.0073052	1.0181
Prostaglandin G2	351.214	C20H32O6	-1.91	0.0031515	1.0798
O-Phospho-4-Hydroxy-L-Threonine	214.011	C4H10NO7P	-1.9	0.012263	1.2641
N-Formyl-L-Methionine	176.037	C6H11NO3S	-1.88	0.0017637	1.0428
Adrenic acid	331.265	C22H36O2	-1.87	7.6346e-07	4.8395
D-Ribose	150.048	C5H10O5	-1.86	0.0019094	1.2256
D-1-Piperideine-2-Carboxylic acid	128.07	C6H9NO2	-1.85	0.00014955	4.8267
Prostaglandin H2	335.22	C20H32O5	-1.83	0.002175	1.3548
L-Arginine	175.118	C6H14N4O2	-1.81	0.011508	1.1293
Fucose 1-Phosphate	243.03	C6H13O8P	-1.8	0.00024569	2.7887
Lanosterin	427.359	C30H50O	-1.79	0.00094792	1.5522
Oxalacetic acid	112.984	C4H4O5	-1.78	0.0079124	1.0332
Oxalureate	133.031	C3H4N2O4	-1.77	0.0026549	1.2347
Phenylacetic acid	137.059	C8H8O2	-1.75	0.011532	1.0292
5,6-Dihydro-5-Fluorouracil	133.031	C4H5FN2O2	-1.74	0.0064952	1.1796
L-Glutamine	145.061	C5H10N2O3	-1.73	0.0037893	1.1363
2-Deoxyadenosine	252.108	C10H13N5O3	-1.67	0.010446	1.0221
N-Acetyl-L-Glutamate 5-Semialdehyde	174.076	C7H11NO4	-1.65	0.007381	1.021
1-Naphthylamine	144.08	C10H9N	-1.63	0.0064514	1.1602
Homocitric acid	205.035	C7H10O7	-1.62	0.0045027	1.0788
15-Deoxy-d-12,14-PGJ2	315.201	C20H28O3	-1.6	0.0050988	1.0428
N-Acetylhistamine	154.097	C7H11N3O	-1.58	0.0022506	1.6364
Retinol	269.225	C20H30O	-1.57	0.022554	1.0583
L-Carnitine	162.112	C7H15NO3	-1.56	0.010676	1.5962
Antibiotic JI-20A	482.323	C19H39N5O9	-1.54	0.024173	3.4512
9-OxoODE	295.225	C18H30O3	-1.52	0.017417	3.415
5-S-Methyl-5-Thioinosine	297.066	C11H14N4O4S	-1.52	0.0085428	1.2765
Biotinyl-5-AMP	574.137	C20H28N7O9PS	-1.52	0.023636	1.0006
Dimethylglycine	104.071	C4H9NO2	-1.48	0.0060397	1.0896
(3S)-3,6-Diaminohexanoate	147.12	C6H14N2O2	-1.48	0.015447	1.1367
3,3,5-Triiodo-L-Thyronine	631.531	C15H12I3NO4	-1.47	0.0049682	1.1691
Hordenine	166.12	C10H15NO	-1.46	0.031317	2.6388
2-Hydroxybutyric acid	104.053	C4H8O3	-1.43	0.0053341	1.209
L-Methionine S-Oxide	166.053	C5H11NO3S	-1.43	0.0052515	1.0894
Ribose 1,5-Bisphosphate	309.174	C5H12O11P2	-1.42	0.0070983	1.2177
L-Lysine	147.112	C6H14N2O2	-1.41	0.010104	1.1847
Alpha-Linolenic acid	277.218	C18H30O2	-1.41	0.011387	1.3835
Acetylcholine	146.116	C7H16NO2	-1.4	0.015085	1.125
N-A-Acetylcitrulline	217.118	C8H15N3O4	-1.4	0.018375	3.8284
L-Threonine	118.05	C4H9NO3	-1.39	0.0050333	1.8323
3-Indoleacetonitrile	156.12	C10H8N2	-1.39	0.0089927	2.0558
Sepiapterin	237.086	C9H11N5O3	-1.39	0.0015284	1.2375
Chitobiose	425.174	C16H28N2O11	-1.39	0.025526	2.7103
L-Malic acid	133.013	C4H6O5	-1.37	0.011716	1.0592
D-4-Phosphopantothenate	299.08	C9H18NO8P	-1.37	0.011607	1.0124
Putrescine	89.1075	C4H12N2	-1.37	0.0040393	2.1377
D-Glucuronic acid	193.034	C6H10O7	-1.36	0.0077865	1.5573
Melatonin	233.128	C13 H16 N2 O2	-1.35	0.035469	1.504
Palmitoleic acid	253.218	C16H30O2	-1.34	0.0098178	1.4242
4-Hydroxycinnamic acid	165.054	C9H8O3	-1.32	0.0099182	1.0115
Gamma-Glutamylcysteine	248.96	C8H14N2O5S	-1.31	0.0057559	2.1007
Prostaglandin F2A	353.234	C20H34O5	-1.31	0.012132	1.093
Fumaric acid	115.002	C4H4O4	-1.29	0.01424	1.0044
4-Acetamido-2-Aminobutanoic acid	160.096	C6H12N2O3	-1.29	0.016357	1.0759
Alpha-Tocopherol	413.373	C29H50O2	-1.29	0.039426	2.9368
Deoxyuridine	228.07	C9H12N2O5	-1.28	0.013101	1.3229
Cholesterol	369.349	C27H46O	-1.28	0.0059829	1.0496
Isocitric acid	192.032	C6H8O7	-1.27	0.012127	1.7845
N-Acetyl-D-Glucosamine	220.082	C8H15NO6	-1.25	0.0040523	1.0897
Gentisic acid	154.989	C7H6O4	-1.24	0.0075968	1.6095
Guanosine	284.098	C10H13N5O5	-1.24	0.0086703	1.2305
L-4-Hydroxyglutamate Semialdehyde	148.059	C5H9NO4	-1.23	0.01197	1.0185
Isochorismate	226.068	C10H10O6	-1.22	0.011493	1.2082
20-HETE	319.228	C20H32O3	-1.22	0.012518	1.6108
Triacanthine	429.224	C10 H13 N5	-1.2	0.0065804	1.0545
5-(2-Hydroxyethyl)-4-Methylthiazole	144.047	C6H9NOS	-1.18	0.041499	1.1366
Hydroquinone	110.02	C6H6O2	-1.14	0.024216	1.1799
Cellobiose	325.112	C12H22O11	-1.11	0.021759	1.008
Nicotinate D-Ribonucleoside	256.08	C11H14NO6	-1.1	0.0081162	1.0257
Myo-Inositol	180.989	C6H12O6	-1.09	0.016257	3.2437
Homovanillic acid	182.984	C9H10O4	-1.09	0.016126	1.4557
Mesobilirubinogen	593.334	C33H44N4O6	-1.09	0.029526	1.7797
6-Keto-prostaglandin F1a	371.256	C20H34O6	-1.05	0.016251	1.4442
12-Keto-Tetrahydro-Leukotriene B4	335.223	C20H32O4	-1.04	0.0041466	1.2083
Beta-Alanine	90.0915	C3H7NO2	-1.01	0.022229	2.9377
Diethanolamine	106.086	C4H11NO2	-1	0.0086723	1.7781
Imidazol-5-Yl-Pyruvate	155.045	C6H6N2O3	-1	0.020926	2.7979
Indoleacetaldehyde	160.076	C10H9NO	-1	0.0053151	1.0155
LLK	373.28	C18 H36 N4 O4	1	0.021208	1.055
Lysopc 16:2 (2N Isomer)	492.308	C24 H46 N O7 P	1	0.002497	1.1622
N-[2-(1,5-dimethyl-4-nitro-1H-pyrazol-3-yl)vinyl]-N,N-dimethylamine	211.119	C9 H14 N4 O2	1	0.0040426	1.2136
8-Aminooctanoic acid	158.119	C8 H17 N O2	1	0.010031	1.004
Oleoyl ethylamide	310.31	C20 H39 N O	1	0.019917	1.2595
6β-Naloxol	330.167	C19 H23 N O4	1	0.0022909	1.152
Oleoyl ethanolamide	326.305	C20 H39 N O2	1.01	0.026723	1.2991
2'-O-Methyluridine	259.092	C10 H14 N2 O6	1.02	0.0080275	1.039
P-Coumaroyl Agmatine	275.15	C14 H20 N4 O2	1.02	0.0015599	1.2608
Ala-Val	189.124	C8 H16 N2 O3	1.03	0.0087608	1.0705
Solanidine	398.341	C27 H43 N O	1.03	0.024914	1.4881
LPE 14:0	426.261	C19 H40 N O7 P	1.04	0.015791	1.0145
Stearamide	284.295	C18 H37 N O	1.04	0.01335	1.156
isobutyl 1-cyclohexyl-4-oxo-1,4-dihydroquinoline-3-carboxylate	328.191	C20 H25 N O3	1.05	0.0085385	1.002
1-(3-ethyl-2,4-dihydroxy-6-methoxyphenyl)butan-1-one	221.115	C13 H18 O4	1.05	0.0080954	1.2366
L-(+)-Citrulline	176.103	C6 H13 N3 O3	1.05	0.0063279	1.0572
3'4'-Methylenedioxy-α-dimethylamino-isovalerophenone	250.144	C14 H19 N O3	1.05	0.0034523	1.0952
Pelargonidin	271.06	C15 H10 O5	1.06	0.016177	1.2249
Ascorbic acid	175.025	C6 H8 O6	1.06	0.0085866	1.0748
Thromboxane B1	395.242	C20 H36 O6	1.06	0.0033149	1.1905
α-Ergocryptine	558.305	C32 H41 N5 O5	1.06	0.0094221	1.036
Genistein	271.06	C15 H10 O5	1.07	0.049778	1.0226
5-oxo-1-[4-(trifluoromethyl)benzyl]pyrrolidine-3-carboxylic acid	286.072	C13 H12 F3 N O3	1.07	0.0035449	1.0193
Pyridoxamine	169.097	C8 H12 N2 O2	1.08	0.0032605	1.0891
Capryloylglycine	200.129	C10 H19 N O3	1.08	0.0032816	2.0479
Acetylcholine	146.117	C7 H15 N O2	1.09	0.0030437	1.7939
2-piperidinobenzoic acid	206.117	C12 H15 N O2	1.09	0.0020213	1.0415
Deoxycholic acid	391.285	C24 H40 O4	1.1	0.0055743	1.2254
2-Ketohexanoic acid	129.056	C6 H10 O3	1.1	0.0052814	1.0842
N-Acetyl-D-galactosamine	222.097	C8 H15 N O6	1.1	0.0046283	1.0294
N1-[4-(aminosulfonyl)phenyl]-2,2-dimethylpropanamide	255.08	C11 H16 N2 O3 S	1.1	0.0064583	1.1015
Tomatidine	416.352	C27 H45 N O2	1.11	0.014147	1.0461
N-Acetylanthranilic acid	178.051	C9 H9 N O3	1.11	0.021872	1.2328
Flavin mononucleotide (FMN)	455.098	C17 H21 N4 O9 P	1.11	0.0048474	1.1559
L-Isoleucine	132.143	C6H13NO2	1.12	0.0243	3.0096
Indole-3-pyruvic acid	204.066	C11 H9 N O3	1.12	0.011967	1.1012
4',7-Dihydroxyflavanone	257.08	C15 H12 O4	1.12	0.017373	1.1417
Stearic acid	284.268	C18H36O2	1.13	5.4432e-10	1.9874
18-αGlycyrrhetinic acid	469.333	C30 H46 O4	1.13	0.026024	1.3518
alpha-Farnesene	205.195	C15 H24	1.13	0.018337	1.1437
1-Methylguanine	164.058	C6 H7 N5 O	1.13	0.015902	1.1042
Pizotifen	294.14	C19 H21 N S	1.13	0.015573	1.0922
2'-Deoxyuridine	227.067	C9 H12 N2 O5	1.14	0.0033901	1.3765
9-Oxo-ODE	295.225	C18 H30 O3	1.15	0.0024962	1.5905
N-{4-methyl-3-[(2-toluidinocarbothioyl)amino]phenyl}methanesulfonamide	350.099	C16 H19 N3 O2 S2	1.15	0.0038771	1.0659
Pleuromutilin	396.272	C22 H34 O5	1.15	0.031282	1.0605
lipoamide	204.051	C8 H15 N O S2	1.16	0.0059871	1.0782
Androsterone glucuronide	465.25	C25 H38 O8	1.16	0.0038303	1.0401
Prostaglandin F2α-1-glyceryl ester	451.267	C23 H40 O7	1.16	0.0035792	1.0785
ALK	331.234	C15 H30 N4 O4	1.17	0.0073061	1.0924
6-Hydroxycaproic acid	131.071	C6 H12 O3	1.17	0.0069838	1.1127
2-{2-[4-(tert-butyl)benzoyl]hydrazono}-2-phenylacetic acid	325.152	C19 H20 N2 O3	1.17	0.0047516	1.5659
3-(3-pyridinyl)propanoic acid	152.071	C8 H9 N O2	1.18	0.0058911	1.0065
Betulin	443.388	C30 H50 O2	1.18	0.022118	1.0492
3-amino-1H-pyrazolo[4,3-c]pyridine-4,6-diol	165.043	C6 H6 N4 O2	1.18	0.005943	1.2055
9-KODE	295.227	C18 H30 O3	1.18	0.0027639	1.2064
Ferulic acid	195.066	C10 H10 O4	1.18	0.022767	1.1445
delta8-THC-d9	324.289	C21 H21 [2]H9 O2	1.19	0.016881	1.4405
Daidzein	255.065	C15 H10 O4	1.19	0.021546	1.2368
Choline bitartrate	252.109	C9 H19 N O7	1.19	0.0055985	1.0478
Norbuprenorphine	414.269	C25 H35 N O4	1.2	0.0035047	1.7173
trans-Cinnamic acid	147.045	C9 H8 O2	1.2	0.010745	1.0792
LPS 16:1	494.253	C22 H42 N O9 P	1.21	0.0035866	1.0994
α-Linolenoyl ethanolamide	322.274	C20 H35 N O2	1.21	0.015665	1.1575
DRH	449.191	C16 H26 N8 O6	1.21	0.0087237	1.0891
3'-Adenosine monophosphate (3'-AMP)	348.069	C10 H14 N5 O7 P	1.21	0.0088765	1.3118
4-Ethylphenol	121.066	C8 H10 O	1.22	0.016783	1.8666
1-allyl-4,5-diphenyl-2-(2-thienyl)-1H-imidazole	343.126	C22 H18 N2 S	1.22	0.003899	1.1097
7-hydroxy-3-(4-methoxyphenyl)-4H-chromen-4-one	269.081	C16 H12 O4	1.22	0.0090975	1.4402
5-[(8Z,11Z)-pentadeca-8,11-dien-1-yl]benzene-1,3-diol	317.247	C21 H32 O2	1.23	0.0014947	1.1354
NAT13-331713_POS	447.236	C26 H30 N4 O3	1.23	0.0032449	1.0201
2'-Deoxyguanosine	268.104	C10 H13 N5 O4	1.24	0.010115	1.02
D-Sphingosine	282.279	C18 H37 N O2	1.24	0.020213	1.0908
Pentadecanoic acid	241.217	C15 H30 O2	1.24	0.010756	1.6793
L-Leucyl-L-alanine Hydrate	203.139	C9 H18 N2 O3	1.24	0.0032007	1.0202
DL-Carnitine	162.112	C7 H15 N O3	1.25	0.0021551	1.1038
Lauric acid ethyl ester	227.202	C14 H28 O2	1.25	0.014004	1.1627
4,6-dimethyl-2,7-diphenyl-3,7-dihydro-2H-pyrazolo[3,4-b]pyridin-3-one	316.143	C20 H17 N3 O	1.25	0.0028631	1.307
7-Methylxanthine	167.057	C6 H6 N4 O2	1.25	0.010578	1.4001
Levamisole hydrochloride	205.076	C11 H12 N2 S	1.26	0.0039681	1.0367
Ethylmalonic acid	131.035	C5 H8 O4	1.26	0.0024233	1.0464
Piperine	286.144	C17 H19 N O3	1.26	0.0033162	1.3603
(-)-Caryophyllene oxide	221.19	C15 H24 O	1.26	0.0098112	1.2634
methyl 3-[(isoxazol-5-ylcarbonyl)amino]thiophene-2-carboxylate	253.03	C10 H8 N2 O4 S	1.26	0.0039512	1.4226
LPS 15:0	482.253	C21 H42 N O9 P	1.27	0.017061	1.039
5-Hydroxytryptophol	355.164	C10 H11 N O2	1.27	0.0063587	1.007
(+/-)9(10)-EpOME	591.464	C18 H32 O3	1.27	0.0075012	1.234
1-(3-phenylpropanoyl)-4-piperidinecarboxylic acid	260.125	C15 H19 N O3	1.28	0.0042673	1.0228
Cystine	239.016	C6 H12 N2 O4 S2	1.28	0.0059311	1.0367
N-Acetyl-L-glutamic acid	188.057	C7 H11 N O5	1.29	0.0018436	1.3504
3-Phenyllactic acid	165.056	C9 H10 O3	1.29	0.0067622	1.1282
H-Gly-Pro-OH	171.078	C7 H12 N2 O3	1.29	0.0020755	1.2221
2-Amino-1,3-octadecanediol	285.278	C18 H39 N O2	1.29	0.015949	1.0565
N-acetyl-L-ornithine	173.093	C7 H14 N2 O3	1.3	0.0021925	1.0627
N1-(4-morpholinophenyl)-2-methylbut-2-enamide	259.146	C15 H20 N2 O2	1.3	0.0033195	1.0257
(5-L-Glutamyl)-L-Amino Acid	217.083	C8 H14 N2 O5	1.3	0.001753	1.232
6-Ketoprostaglandin F1α	353.232	C20 H34 O6	1.31	0.0050273	1.5167
(2E)-N-(4-acetamidobutyl)-3-(4-hydroxy-3-methoxyphenyl)prop-2-enamide	305.151	C16 H22 N2 O4	1.31	0.0053119	1.1713
Coniferin	360.165	C16 H22 O8	1.31	0.003741	1.0717
RQH	879.462	C17 H29 N9 O5	1.31	0.0075371	1.1834
N-Acetyl-DL-phenylalanine	206.083	C11 H13 N O3	1.31	0.0028622	1.1141
PPH	372.165	C16 H23 N5 O4	1.31	0.0036324	1.0454
Dihydroroseoside	387.203	C19 H32 O8	1.32	0.0085935	1.3397
2-[(3S)-1-(1H-Indol-3-ylmethyl)-3-pyrrolidinyl]-1H-benzimidazole	317.172	C20 H20 N4	1.32	0.0039992	1.027
(+/-)5(6)-EET Ethanolamide	346.274	C22 H37 N O3	1.32	0.0016036	1.4087
5α-Pregnan-3,20-dione	317.247	C21 H32 O2	1.33	0.0060116	1.2157
N1-(3,5-dichlorophenyl)-3-morpholinopropanamide	301.051	C13 H16 Cl2 N2 O2	1.33	0.0051146	1.0482
Sebacic acid	203.128	C10 H18 O4	1.33	0.0036704	1.3792
1,4-dihydroxy-1,4-dimethyl-7-(propan-2-ylidene)-decahydroazulen-6-one	275.164	C15 H24 O3	1.33	0.0081735	1.7886
N-[5-(trifluoromethyl)-2-pyridinyl]benzenesulfonamide	301.027	C12 H9 F3 N2 O2 S	1.33	0.015621	1.102
MAM2201 N-pentanoic acid metabolite	384.158	C25 H23 N O3	1.34	0.0054281	1.0021
Ala-trp	276.133	C14 H17 N3 O3	1.34	0.0026935	1.4544
DL-Norvaline	118.086	C5 H11 N O2	1.34	0.010926	1.0667
FAHFA (2:0/21:1)	381.301	C23 H42 O4	1.34	0.018078	1.2804
4-{3-[(3,4-dihydroxyphenyl)methyl]-2-methylbutyl}benzene-1,2-diol	320.185	C18 H22 O4	1.35	0.0092058	1.2228
1-[2-oxo-2-(2-phenoxyanilino)ethyl]-4-piperidinecarboxylic acid	355.164	C20 H22 N2 O4	1.35	0.0045077	1.2209
(3R)-4,4-Dimethyl-2-oxotetrahydro-3-furanyl beta-D-glucopyranoside	293.123	C12 H20 O8	1.35	0.0037588	1.1486
4'-Methoxyacetophenone	151.075	C9 H10 O2	1.35	0.0060835	1.0301
Cymarin	547.286	C30 H44 O9	1.35	0.0076554	1.1154
Trigonelline	138.054	C7H7NO2	1.36	0.0023198	1.1429
L-Methionine sulfone	182.049	C5 H11 N O4 S	1.36	0.0032649	1.037
Acetyl-β-methylcholine	160.133	C8 H17 N O2	1.36	0.00423	1.6185
4-Chlorophenol	126.997	C6 H5 Cl O	1.36	0.0055607	1.8413
Glycochenodeoxycholic Acid (sodium salt)	484.278	C26 H43 N O5	1.37	0.0017485	1.0266
4-(2-((4-Cyanophenyl)amino)oxazol-5-yl)benzonitrile	285.081	C17 H10 N4 O	1.37	0.0019872	1.0455
N-Oleoyl Dopamine	462.323	C26 H43 N O3	1.38	0.0027845	1.3689
3-(2-thienyl)-1,2,4-oxadiazole-5-carbohydrazide	233.006	C7 H6 N4 O2 S	1.38	0.018768	1.2031
N-Carbobenzoxy-L-alanine	224.092	C11 H13 N O4	1.38	0.002132	1.4099
Glycerol-3-phosphate	171.007	C3 H9 O6 P	1.38	0.0054428	1.6061
Cholic acid	407.281	C24 H40 O5	1.38	0.028893	1.2288
hydroxyphenylpyruvate	178.027	C9 H7 O4	1.39	0.012573	1.0862
Medroxyprogesterone	345.239	C22 H32 O3	1.39	0.0036355	1.4644
delta9-THC-d9	322.275	C21 H21 [2]H9 O2	1.39	0.012716	1.4793
Adipic acid	147.066	C6 H10 O4	1.39	0.0022668	1.5747
Estriol	289.179	C18 H24 O3	1.4	0.0013702	1.0029
D-Δ-Tocopherol	403.353	C27 H46 O2	1.4	0.0026041	1.5133
5-Fluorouridine	261.055	C9 H11 F N2 O6	1.4	0.0035619	1.0702
2-Methylnicotinamide	137.071	C7 H8 N2 O	1.4	0.014514	1.1656
Glycochenodeoxycholic acid sodium salt	473.312	C26 H43 N O5 Na	1.4	0.0055597	1.5132
Kanamycin	485.248	C18 H36 N4 O11	1.4	0.0025955	1.3612
5-Aminoimidazole-4-carboxamide-1-beta-d-ribofuranosyl 5-monophosphate	337.054	C9 H15 N4 O8 P	1.4	0.0061124	1.1907
LNH	383.204	C16 H26 N6 O5	1.4	0.0035366	1.3615
Anandamide (AEA)	348.289	C22 H37 N O2	1.41	0.0070983	2.4719
Coenzyme Q2	319.19	C19 H26 O4	1.41	0.0058428	1.1897
(1E)-1,7-bis(4-hydroxyphenyl)hept-1-en-3-one	296.137	C19 H20 O3	1.43	0.0037025	1.0129
3-(4-Hydroxyphenyl)propionic acid	165.056	C9 H10 O3	1.43	0.025244	1.4192
α-Lactose	360.149	C12 H22 O11	1.43	0.0082265	1.4671
Anacardic acid	347.26	C22 H36 O3	1.43	0.0012512	1.1323
N-Acetylhistamine	154.097	C7 H11 N3 O	1.44	0.016919	1.3539
cGMP	344.04	C10 H12 N5 O7 P	1.44	0.0069643	1.066
EQH	395.168	C16 H24 N6 O7	1.45	0.0085112	1.0074
3-(5-phenyl-1,3-oxazol-2-yl)-4-(trifluoromethyl)pyridine	291.069	C15 H9 F3 N2 O	1.45	0.0013088	1.9132
Monocrotaline	326.159	C16 H23 N O6	1.45	0.0023098	1.1227
tetranor-PGFM	313.162	C16 H26 O7	1.45	0.0016254	1.0058
Cynaropicrin	364.178	C19 H22 O6	1.46	0.0030796	1.1198
5'-S-Methyl-5'-thioadenosine	298.097	C11 H15 N5 O3 S	1.46	0.0028433	1.2205
Proscillaridin A	531.293	C30 H42 O8	1.46	0.0022368	1.0171
N8-Acetylspermidine	188.176	C9 H21 N3 O	1.46	0.0034416	1.2903
Anthranilic acid	138.055	C7 H7 N O2	1.46	0.0029706	1.0126
Chenodeoxycholic Acid	437.291	C24 H40 O4	1.46	0.0013522	1.1858
Thromoboxane B1	371.244	C20 H36 O6	1.46	0.0012307	1.0887
2,6-Dihydroxybenzoic acid	153.019	C7 H6 O4	1.47	0.0030338	1.0667
4-chloro-1H-indazol-3-amine	168.029	C7 H6 Cl N3	1.47	0.0060417	1.1411
11-keto Testosterone (CRM)	347.187	C19 H26 O3	1.48	0.0012291	1.069
1,3-Diphenylacetone	211.115	C15 H14 O	1.49	0.0017844	1.2123
2-Hydroxy-2-methylbutanoic acid	119.071	C5 H10 O3	1.49	0.0063751	1.3839
7Z, 10Z, 13Z, 16Z, 19Z-docosapentaenoic acid	331.263	C22 H34 O2	1.5	0.0018883	1.2036
Cyclohexylsulfamate	180.07	C6 H13 N O3 S	1.5	0.013564	1.0707
L-2-Aminoadipic acid	162.076	C6 H11 N O4	1.5	0.0011441	1.0919
Tauroursodeoxycholic acid Dihydrate	536.324	C26 H49 N O8 S	1.5	0.0020142	1.0235
Undecanoic acid	185.155	C11 H22 O2	1.51	0.002939	1.076
Stercobilin	595.339	C33 H46 N4 O6	1.51	0.0022477	2.5829
Tetrahydrocortisone	347.222	C21 H32 O5	1.51	0.0020051	1.2894
1-Methylxanthine	167.056	C6H6N4O2	1.52	0.0032077	1.297
D-Glucosamine 6-phosphate	260.052	C6 H14 N O8 P	1.52	0.015286	1.0238
Prostaglandin A2	333.208	C20 H30 O4	1.52	0.0026794	1.0195
N-Acetylaspartic acid	174.041	C6 H9 N O5	1.52	0.0026182	1.3687
farensyl diphosphate	434.218	C15 H37 N3 O7 P2	1.52	0.0018818	1.0664
15-Deoxy-Delta12,14 -Prostaglandin J2	337.178	C20 H28 O3	1.52	0.0022071	1.0404
4-Toluic acid	135.045	C8 H8 O2	1.52	0.004583	1.4639
IMK	391.234	C17 H34 N4 O4 S	1.53	0.0036171	1.4744
(+/-)8(9)-DiHET	337.239	C20 H34 O4	1.53	0.0066844	1.0459
5-(2-pyridinyl)-N-[2-(trifluoromethyl)phenyl]-2-thiophenesulfonamide	383.015	C16 H11 F3 N2 O2 S2	1.53	0.0018762	1.0764
Isoquinoline	130.065	C9 H7 N	1.54	0.0058277	1.8097
N-(4-chlorophenyl)-N'-(2-phenoxyphenyl)urea	339.09	C19 H15 Cl N2 O2	1.54	0.011349	1.0668
1,1-Dimethyl-2-oxopropyl N-[2-(2-pyridyl)ethyl]carbamate	251.139	C13 H18 N2 O3	1.54	0.0046095	1.083
1-Methyluric acid	181.037	C6 H6 N4 O3	1.54	0.010015	1.0059
Acetanilide	136.076	C8 H9 N O	1.54	0.0015183	1.4769
5-acetyl-2,6-dimethyl-1,2,3,4-tetrahydropyridin-4-one	168.102	C9 H13 N O2	1.55	0.0034839	1.5897
Solanine	868.504	C45 H73 N O15	1.55	0.0039333	1.2403
2-Aminopimelic acid	176.092	C7 H13 N O4	1.55	0.001043	1.3303
Dl-Threitol	103.04	C4 H10 O4	1.55	0.0030781	1.0418
N-Acetyl-DL-glutamic acid	190.071	C7 H11 N O5	1.56	0.0014943	1.126
Lysope 18:1	480.309	C23 H46 N O7 P	1.56	0.0021588	1.0358
4-(methoxymethyl)-1,3-dimethyl-1H-pyrazolo[3,4-b]pyridin-6-ol	208.108	C10 H13 N3 O2	1.56	0.0035319	1.0094
FAHFA (2:0/24:1)	423.348	C26 H48 O4	1.56	0.0039975	1.5424
Diosgenin	397.306	C27 H42 O3	1.56	0.0025574	1.7994
5-chloro-6-(trifluoromethyl)-1,3-dihydro-2H-benzimidazole-2-thione	252.979	C8 H4 Cl F3 N2 S	1.56	0.0062059	1.3666
3-[4-methyl-1-(2-methylpropanoyl)-3-oxocyclohexyl]butanoic acid	535.329	C15 H24 O4	1.57	0.0013592	1.0988
L-Dihydroorotic Acid	159.04	C5 H6 N2 O4	1.57	0.0074914	1.1247
3-Methyladipic acid	161.081	C7 H12 O4	1.58	0.0019346	1.1972
7-Ketodeoxycholic acid	405.265	C24 H38 O5	1.58	0.0057272	1.5362
(+/-)11(12)-EET	319.228	C20 H32 O3	1.58	0.020596	1.0708
Geranylgeranyl pyrophosphate	467.204	C20 H36 O7 P2	1.58	0.0010163	1.1434
ethyl 4-amino-2-(methylsulfanyl)-1,3-thiazole-5-carboxylate	181.071	C7 H10 N2 O2 S2	1.59	0.0030137	1.1116
(2-amino-5-chlorophenyl)(phenyl)methanone oxime	245.049	C13 H11 Cl N2 O	1.59	0.0090414	1.3012
2,6-Di-tert-butyl-1,4-benzoquinone	221.153	C14 H20 O2	1.59	0.0013429	1.1247
ADBICA N-pentanoic acid metabolite	396.186	C20 H27 N3 O4	1.59	0.0024841	1.123
N-(4-methoxy-1-methyl-1H-indazol-3-yl)-5-methyl-3-isoxazolecarboxamide	287.113	C14 H14 N4 O3	1.6	0.0045957	1.183
FAHFA (4:0/24:1)	451.38	C28 H52 O4	1.6	0.013069	1.0635
3-(5-chloro-3-methylbenzo[b]thiophen-2-yl)-1-methyl-1H-pyrazol-5-amine	276.04	C13 H12 Cl N3 S	1.6	0.0020873	1.0399
LPG 14:0	455.242	C20 H41 O9 P	1.6	0.0059669	1.0044
lithocholic acid 3-sulfate sodium salt	501.223	C24 H38 O6 S Na2	1.61	0.00061447	1.2105
Celestolide	245.189	C17 H24 O	1.61	0.0061922	2.1775
O-Phospho-L-serine	186.016	C3 H8 N O6 P	1.62	0.0014107	1.3446
Docosatrienoic Acid	333.28	C22 H38 O2	1.62	0.01805	1.1093
3-hydroxy-1,5-diphenylpentan-1-one	260.096	C17 H18 O2	1.63	0.00070106	1.0446
(2E)-3-(3,4-dimethoxyphenyl)prop-2-enoic acid	209.081	C11 H12 O4	1.63	0.001125	1.0956
Hydrocinnamic acid	149.061	C9 H10 O2	1.63	0.0018949	2.5531
(3β,5ξ,9ξ)-3,6,19-Trihydroxyurs-12-en-28-oic acid	489.355	C30 H48 O5	1.63	0.0042782	1.1629
RMK	434.252	C17 H35 N7 O4 S	1.64	0.0015194	1.181
2-Isopropylaniline	136.112	C9 H13 N	1.64	0.0014114	1.2987
4-[1-(dimethylamino)ethylidene]-2-phenyl-1,3-oxazol-5(4H)-one	231.113	C13 H14 N2 O2	1.64	0.0021833	1.148
N-{3-[(3,4-dichlorobenzyl)oxy]pyridin-2-yl}-4-propylbenzamide	397.089	C22 H20 Cl2 N2 O2	1.65	0.00092939	1.0113
Isotretinoin	301.216	C20 H28 O2	1.65	0.004442	1.226
Muscone	239.237	C16 H30 O	1.65	0.0013181	1.1207
Lithocholic Acid	375.29	C24 H40 O3	1.65	0.0032487	2.1566
Natamycin	666.32	C33 H47 N O13	1.65	0.0015353	1.1607
L-Palmitoylcarnitine	400.341	C23 H45 N O4	1.65	0.00093708	1.5386
DMK	393.188	C15 H28 N4 O6 S	1.65	0.003482	1.0561
FAHFA (15:0/17:2)	505.424	C32 H58 O4	1.65	0.011357	1.1514
19(R)-Hydroxy-prostaglandin E2	349.203	C20 H32 O6	1.66	0.0010436	1.1972
S-(Methyl)Glutathione	322.107	C11 H19 N3 O6 S	1.66	0.0021891	1.1659
N-(5-acetamidopentyl)acetamide	187.144	C9 H18 N2 O2	1.66	0.0074592	1.5618
Ecgonine	186.113	C9 H15 N O3	1.66	0.0015229	1.4881
4-methoxy-9-(2-methylbut-3-en-2-yl)-7H-furo[3,2-g]chromen-7-one	285.112	C17 H16 O4	1.66	0.0019379	1.4151
Methyl indole-3-acetate	190.087	C11 H11 N O2	1.67	0.00297	1.7855
13Z,16Z-Docosadienoic Acid	335.296	C22 H40 O2	1.67	0.0062038	1.221
(3β,5ξ,9ξ)-3,23-Dihydroxy-1-oxoolean-12-en-28-oic acid	487.342	C30 H46 O5	1.68	0.00088874	1.1295
N-(4-chlorophenyl)-N'-cyclohexylthiourea	267.074	C13 H17 Cl N2 S	1.68	0.001944	2.0644
Triptolide	361.162	C20 H24 O6	1.68	0.00066862	1.0198
FAHFA (22:3/7:0)	461.364	C29 H50 O4	1.68	0.0015366	1.4751
3-amino-2-phenyl-2H-pyrazolo[4,3-c]pyridine-4,6-diol	243.087	C12 H10 N4 O2	1.69	0.0032496	1.0656
4-Methylcatechol	123.045	C7 H8 O2	1.69	0.0028003	1.2929
Bialaphos	324.129	C11 H22 N3 O6 P	1.69	0.0020855	1.3479
FAHFA (3:0/24:0)	439.38	C27 H52 O4	1.7	0.0080812	1.0643
2-(acetylamino)-3-(1H-indol-3-yl)propanoic acid	245.093	C13 H14 N2 O3	1.7	0.0011158	1.0939
Prostaglandin H1	372.274	C20 H34 O5	1.7	0.0017039	1.0837
(1α,2α,3β,5ξ,9ξ,18ξ)-1,2,3,19-Tetrahydroxyurs-12-en-28-oic acid	505.351	C30 H48 O6	1.7	0.0012777	1.326
N-METHYL (-)EPHEDRINE	180.138	C11 H17 N O	1.71	0.0027671	1.4483
Nor-9-carboxy-δ9-THC	345.204	C21 H28 O4	1.71	0.0012236	2.1744
All trans retinal	285.221	C20 H28 O	1.72	0.0011012	1.0335
YMH	450.183	C20 H27 N5 O5 S	1.72	0.0043909	1.0322
Sodium Dehydrocholate	423.216	C24 H33 Na O5	1.73	0.0011168	1.2144
N~1~-(2,4-dichlorophenyl)-N~2~-(2,2-dimethoxyethyl)ethanediamide	303.031	C12 H14 Cl2 N2 O4	1.73	0.0042848	1.055
Morphine	286.142	C17H19NO3	1.74	0.0053701	1.1617
6 β-Hydroxycortisol	361.204	C21 H30 O6	1.74	0.0061152	1.1644
Ecdysterone	481.315	C27 H44 O7	1.75	0.0016233	1.0971
1-(2,4-diphenyl-2,3-dihydro-1H-1,5-benzodiazepin-1-yl)propan-1-one	353.172	C24 H22 N2 O	1.76	0.0011038	1.5861
4-(3,4-dimethylphenyl)-1-thia-4-azaspiro[4.5]decan-3-one	276.144	C16 H21 N O S	1.76	0.0032267	1.2787
AKB48 N-(4-hydroxypentyl) metabolite	420.205	C23 H31 N3 O2	1.77	0.0028199	1.0803
11-deoxy Corticosterone	375.218	C21 H30 O3	1.77	0.0004284	1.2339
5-(3,4-dihydroxybenzylidene)hexahydropyrimidine-2,4,6-trione	247.04	C11 H8 N2 O5	1.77	0.00262	1.3983
Valerophenone	163.112	C11 H14 O	1.78	0.0062143	1.2198
16,16-Dimethyl prostaglandin A1	347.255	C22 H36 O4	1.79	0.0051445	1.434
4-{2-[(2-chlorophenoxy)methyl]-1,3-thiazol-4-yl}benzonitrile	327.031	C17 H11 Cl N2 O S	1.8	0.010672	1.2118
methyl 7-hydroxy-4-oxo-8-propyl-4H-1-benzothiine-2-carboxylate	277.057	C14 H14 O4 S	1.8	0.0026259	1.7314
15(R)-Lipoxin A4	351.218	C20 H32 O5	1.81	0.0008541	1.304
Orotic acid	157.024	C5 H4 N2 O4	1.81	0.0020865	1.2251
Bicyclo Prostaglandin E2	333.207	C20 H30 O4	1.81	0.00090285	1.0911
L-Glutamic acid monosodium salt	168.028	C5 H8 N Na O4	1.82	0.0003932	1.1111
Ecgonine methyl ester	200.129	C10 H17 N O3	1.82	0.0018608	1.0083
FAHFA (3:0/24:2)	435.348	C27 H48 O4	1.82	0.0055042	1.2556
Isoproterenol	210.114	C11 H17 N O3	1.83	0.0015183	1.597
Tetradecanedioic acid	128.084	C14 H26 O4	1.83	0.00060948	1.4365
2,5-Dimethylphenol	121.066	C8 H10 O	1.83	0.0043022	1.3473
Desmethylmianserin	251.154	C17 H18 N2	1.83	0.0026131	1.1254
(+/-)5(6)-EET	321.242	C20 H32 O3	1.84	0.00086196	1.0051
Guanethidine Monosulfate	297.159	C10 H24 N4 O4 S	1.84	0.0032612	1.7359
Phenylacetaldehyde	120.055	C8H8O	1.85	0.0048656	1.6849
FAHFA (3:0/24:1)	437.364	C27 H50 O4	1.85	0.0043881	1.2834
Ascorbyl stearate	220.14	C24 H42 O7	1.85	0.0020021	1.1863
FAHFA (4:0/18:1)	367.286	C22 H40 O4	1.86	0.0059434	1.1055
11-Epiprostaglandin E1	372.274	C20 H34 O5	1.86	0.024056	1.2825
Azelaic acid	187.098	C9 H16 O4	1.87	0.00037628	1.4018
(3β,9ξ)-3,14-Dihydroxycarda-5,20(22)-dienolide	373.237	C23 H32 O4	1.87	0.0011475	1.4514
5-Carboxymeloxicam	382.013	C14 H11 N3 O6 S2	1.88	0.0069587	1.1076
N-benzyl-N-methyl-N'-phenylurea	239.12	C15 H16 N2 O	1.88	0.0045507	1.6112
4-Methoxy-α-pyrrolidinopentiophenone	262.18	C16 H23 N O2	1.89	0.0045674	1.1546
2'-Deoxyinosine	251.079	C10 H12 N4 O4	1.89	0.0018855	1.499
FAHFA (2:0/20:1)	367.285	C22 H40 O4	1.9	0.0020266	1.3244
4-Guanidinobutanal	130.085	C5H11N3O	1.91	0.00038991	3.4843
15-OxoEDE	323.257	C20 H34 O3	1.91	0.00095629	1.1291
1,7-bis(3,4-dihydroxyphenyl)heptan-3-one	313.143	C19 H22 O5	1.92	0.001404	1.3313
20-Dihydro 6α-methylprednisone	375.214	C22 H30 O5	1.92	0.0030419	1.1332
diethyl 2-[(2-morpholinoanilino)methylidene]malonate	347.162	C18 H24 N2 O5	1.92	0.0032671	1.098
Perillartine	166.123	C10 H15 N O	1.92	0.0020092	1.5937
3-isopropoxy-4-morpholinocyclobut-3-ene-1,2-dione	226.108	C11 H15 N O4	1.92	0.0013981	1.2293
Gibberellin A7	329.14	C19 H22 O5	1.93	0.0080979	1.0014
Glaucine	356.185	C21 H25 N O4	1.93	0.00073231	1.1059
Linalool	155.143	C10 H18 O	1.93	0.0013251	1.1651
2-Hydroxyphenylalanine	182.081	C9 H11 N O3	1.93	0.0019373	1.7369
1-[(3S)-3-(5-Fluoro-1,3-benzoxazol-2-yl)-1-pyrrolidinyl]ethanone	249.102	C13 H13 F N2 O2	1.94	0.0044582	1.4214
3-[(methoxycarbonyl)amino]-2,2,3-trimethylbutanoic acid	202.109	C9 H17 N O4	1.94	0.0012509	1.1063
LPG 15:0	469.258	C21 H43 O9 P	1.94	0.0037566	1.2475
DL-Mandelic acid	105.035	C8 H8 O3	1.95	0.0085181	1.1062
trans-10-Heptadecenoic acid	313.239	C17 H32 O2	1.96	0.000536	1.307
4-(Diethylamino)salicylaldehyde	194.117	C11 H15 N O2	1.96	0.00090083	1.6417
Etiocholanolone	291.232	C19 H30 O2	1.97	0.0024762	1.2371
(+/-)9(10)-EpOME	341.234	C18 H32 O3	1.97	0.0017534	1.1375
3-Coumaric acid	163.04	C9 H8 O3	1.98	0.014087	1.1489
Testosterone undecanoate	457.368	C30 H48 O3	1.98	0.0040926	1.0339
Thromboxane B3	367.213	C20 H32 O6	1.98	0.00082588	1.1124
Shikonin	289.106	C16 H16 O5	1.99	0.0031968	1.1191
4-[(2-cyclohex-1-enylethyl)amino]-2H-chromen-2-one	270.149	C17 H19 N O2	2	0.00082613	1.1818
(2E,4E)-N-[2-(4-hydroxyphenyl)ethyl]dodeca-2,4-dienamide	316.223	C20 H29 N O2	2	0.0091259	1.0094
5-Hydroxyindole	134.06	C8 H7 N O	2.01	0.0044339	1.0798
(2R)-5-hydroxy-7-methoxy-2-phenyl-3,4-dihydro-2H-1-benzopyran-4-one	271.096	C16 H14 O4	2.01	0.0017574	1.0549
3-Methoxytyramine	168.102	C9 H13 N O2	2.02	0.0011726	1.2405
2-(2-hydroxy-3-methylbutanamido)-4-methylpentanoic acid	254.136	C11 H21 N O4	2.03	0.00086902	1.5487
Abametapir	183.093	C12 H12 N2	2.03	0.0011097	1.2089
4-Methylphenol	107.05	C7 H8 O	2.04	0.0071516	1.3223
Amphetamine	136.112	C9 H13 N	2.04	0.0024813	1.0873
5,7-dihydroxy-6,8-dimethoxy-2-(4-methoxyphenyl)-4H-chromen-4-one	367.08	C18 H16 O7	2.04	0.0018023	1.3042
ethyl 3-cyano-6-methyl-2-(phenylthio)isonicotinate	297.066	C16 H14 N2 O2 S	2.05	0.0034047	1.4825
9-(3-O-Methylpentofuranosyl)-1,9-dihydro-6H-purin-6-one	281.089	C11 H14 N4 O5	2.05	0.0013738	1.8576
N1-Acetylspermine	245.234	C12 H28 N4 O	2.05	0.0050932	1.1276
D-α-Tocopherol	431.388	C29 H50 O2	2.07	0.0072328	1.1154
Heptadecanoic Acid	293.248	C17 H34 O2	2.07	0.00052526	1.1635
RKK	431.311	C18 H38 N8 O4	2.08	0.00038597	1.2398
gamma-Glu-Tyr	309.108	C14 H18 N2 O6	2.09	0.0025737	1.0534
Cholecalciferol	385.346	C27 H44 O	2.1	0.00054256	1.2965
U-44069	373.235	C21 H34 O4	2.1	0.0018695	1.5024
Propionyl-L-carnitine	218.139	C10 H19 N O4	2.1	0.0018649	1.3491
2-[(3S)-1-(2-Chlorobenzyl)-3-pyrrolidinyl]-5-methyl-1,3,4-oxadiazole	278.103	C14 H16 Cl N3 O	2.1	0.00084818	1.067
3-phenyl-5-[3-(trifluoromethyl)-1H-pyrazol-1-yl]-1,2,4-thiadiazole	297.041	C12 H7 F3 N4 S	2.1	0.0083933	1.003
FAHFA (2:0/20:0)	369.301	C22 H42 O4	2.11	0.0048287	1.3683
[4-methyl-2-(3-pyridylimino)-1,3-thiazolan-4-yl]methanol	293.035	C10 H13 N3 O S	2.11	0.0019481	1.5673
N1-(3-amino-4-chlorophenyl)-2-[2,4-di(tert-pentyl)phenoxy]acetamide	415.217	C24 H33 Cl N2 O2	2.11	0.0059742	1.4078
16,16-Dimethyl prostaglandin A2	385.235	C22 H34 O4	2.11	0.0001246	1.3585
Senecionine	336.178	C18 H25 N O5	2.11	0.0047338	1.1599
Protectin D1	359.221	C22 H32 O4	2.11	0.0005853	1.0725
4,5-diphenyl-1,3-oxazole-2-thiol	254.066	C15 H11 N O S	2.13	0.0017826	1.176
Hexanoylcarnitine	260.185	C13 H25 N O4	2.13	0.0026485	1.1184
3-(methylsulfanyl)-5H-[1,2,4]triazino[5,6-b]indole	215.039	C10 H8 N4 S	2.15	0.001247	1.1866
5-Methoxysalicylic acid	169.05	C8 H8 O4	2.15	0.000357	1.4619
Ethyl oleate	311.294	C20 H38 O2	2.15	0.00073314	2.0316
2'-Deoxyadenosine	252.109	C10 H13 N5 O3	2.15	0.0033236	1.1747
Deoxycorticosterone 21-glucoside	493.282	C27 H40 O8	2.16	0.015707	1.1235
Prostaglandin B1	337.237	C20 H32 O4	2.18	0.0017256	1.2386
13,14-dihydro-15-keto-tetranor Prostaglandin E2	297.171	C16 H26 O5	2.18	0.0017275	1.1043
1-O-(3,4,5-Trimethoxybenzoyl)-beta-L-galactopyranose	357.119	C16 H22 O10	2.19	0.0045021	1.1363
N1-[2-(2-pyridyl)ethyl]-2-aminobenzamide	264.109	C14 H15 N3 O	2.21	0.00048179	1.3296
15-Deoxy-Δ12,14-prostaglandin J2-2-glycerol ester	803.467	C23 H34 O5	2.21	0.0022108	1.244
Cuminaldehyde	149.096	C10 H12 O	2.21	0.0040197	1.2526
2,6-dimethoxy-N-(1-methyl-1H-pyrazol-5-yl)benzamide	260.104	C13 H15 N3 O3	2.22	0.0066881	1.1812
2-Arachidonyl Glycerol ether	409.295	C23 H40 O3	2.22	0.00038373	1.9064
Heptanoic acid	129.092	C7 H14 O2	2.22	0.0070714	1.4413
N1-[5-(3,5-dimethylpiperidino)-4-fluoro-2-nitrophenyl]acetamide	310.156	C15 H20 F N3 O3	2.22	0.00093749	1.1687
5-S-cysteinyldopaquinone	313.05	C12H14N2O6S	2.25	0.0059743	1.1263
Isohomovanillic acid	183.065	C9 H10 O4	2.25	0.00021758	1.0641
2-Hydroxyisocaproic Acid	133.086	C6 H12 O3	2.27	0.0024222	1.078
5,6-dihydroxyindole	150.055	C8H7NO2	2.29	0.00063119	1.1701
5(S),15(S)-DiHETE	335.223	C20 H32 O4	2.3	0.0053556	1.0379
Vincristine	847.399	C46 H56 N4 O10	2.31	0.0018836	1.2415
N1-[4-(acetylamino)phenyl]-2,2-dimethylcyclopropane-1-carboxamide	247.144	C14 H18 N2 O2	2.31	0.0014359	1.0264
[1,1'-biphenyl]-2,2'-dicarboxylic acid	241.051	C14 H10 O4	2.31	0.0037986	1.0651
Eugenol	165.091	C10 H12 O2	2.34	0.0027305	1.3197
5-Hydroxytryptophan	219.078	C11 H12 N2 O3	2.35	0.0051767	1.1245
Neosaxitoxin	298.128	C10 H17 N7 O5	2.35	0.016912	1.0774
N-{[(2R,4S,5R)-5-Ethyl-1-azabicyclo[2.2.2]oct-2-yl]methyl}-2-furamide	245.164	C15 H22 N2 O2	2.36	0.00058162	1.6138
diethyl 1-(2,3,4,5,6-pentamethylphenyl)hydrazine-1,2-dicarboxylate	321.182	C17 H26 N2 O4	2.36	0.0022091	1.1471
Panthenol	206.139	C9 H19 N O4	2.36	0.00095665	1.1544
U-47700-d6	335.16	C16 H16 [2]H6 Cl2 N2 O	2.37	0.002875	1.2741
Purine	121.051	C5 H4 N4	2.39	0.0030563	1.2571
Emetine	481.313	C29 H40 N2 O4	2.39	0.0001542	1.2973
1-(4-hydroxyphenyl)propane-1,2-diol	151.075	C9 H12 O3	2.39	0.00083294	1.2415
Glycitein	285.076	C16 H12 O5	2.4	0.019933	1.2624
Mag (18:1)	357.299	C21 H40 O4	2.42	0.0029217	1.5182
DL-Citrulline	176.103	C6 H13 N3 O3	2.42	0.0020889	1.3845
trans-3-Hydroxycotinine	193.097	C10 H12 N2 O2	2.42	0.001437	1.2898
11-Deoxy prostaglandin F1β	323.258	C20 H36 O4	2.44	0.00059889	1.5135
3,4-Dimethoxy-α-pyrrolidinopentiophenone	292.191	C17 H25 N O3	2.44	0.00070017	1.0591
(+/-)8-HEPE	299.202	C20 H30 O3	2.46	0.0052087	1.3234
Hexanoic acid	115.077	C6 H12 O2	2.47	0.0064073	1.7771
Cotinine	177.102	C10 H12 N2 O	2.48	0.0018435	1.5316
2-Hydroxycaproic acid	131.071	C6 H12 O3	2.5	0.0028245	1.1865
FAHFA (3:0/24:4)	431.317	C27 H44 O4	2.51	0.0041564	1.4598
Picrotin	309.098	C15 H18 O7	2.52	0.0012558	1.0225
3,8,9-trihydroxy-10-propyl-3,4,5,8,9,10-hexahydro-2H-oxecin-2-one	243.124	C12 H20 O5	2.53	0.0029531	1.4624
N,N-Dimethylaniline	122.096	C8 H11 N	2.53	0.00096954	2.0398
DPK	341.182	C15 H26 N4 O6	2.58	0.00082163	1.0788
3-(3-nitrophenyl)-2-phenylacrylic acid	289.039	C15 H11 N O4	2.58	0.0019412	1.0765
Licochalcone A	339.159	C21 H22 O4	2.62	0.0054022	1.2085
2-Oxindole	134.06	C8 H7 N O	2.63	0.0057727	1.3233
Valeric acid	101.061	C5 H10 O2	2.63	0.0012761	1.2074
4'-Methoxy-α-pyrrolidinopropiophenone	234.148	C14 H19 N O2	2.64	0.0092673	1.0062
8-Iso prostaglandin A2	333.207	C20 H30 O4	2.65	0.00088782	1.0357
FAHFA (2:0/24:4)	417.301	C26 H42 O4	2.65	0.0020588	1.7921
Prostaglandin E3	385.175	C20 H30 O5	2.67	0.00056134	1.1702
Salvinorin B	389.164	C21 H26 O7	2.68	0.0013442	1.0782
4-Phenylbutyric acid	165.091	C10 H12 O2	2.68	0.00092979	1.3437
Δ8-THC	313.22	C21 H30 O2	2.68	0.0035852	1.1509
Perillic acid	165.092	C10 H14 O2	2.69	0.0086257	1.1081
trans-Cinnamaldehyde	133.065	C9 H8 O	2.72	0.00050165	1.1482
7-Hydroxy-3,4-dihydrocarbostyril	162.056	C9 H9 N O2	2.75	0.00049928	1.0952
4-oxo-4-(4-toluidino)but-2-enoic acid	206.082	C11 H11 N O3	2.78	0.0017116	1.2884
N'1-[4-(tert-butyl)benzoyl]-4-(tert-butyl)benzene-1-carbohydrazide	351.208	C22 H28 N2 O2	2.79	0.00013354	1.3225
Aflatoxin G2	329.071	C17 H14 O7	2.83	0.0007254	1.6209
MAG (18:4)	349.239	C21 H34 O4	2.85	0.0048231	1.1771
Isorhapontigenin	257.082	C15 H14 O4	2.86	0.0088363	1.4982
α-Ethylaminohexanophenone	220.17	C14 H21 N O	2.86	0.0011998	1.411
Prostaglandin D3	331.192	C20 H30 O5	2.86	0.0055469	1.0936
3-(1,1,2,3,3,3-hexafluoropropyl)adamantane-1-carboxylic acid	329.103	C14 H16 F6 O2	2.9	0.00032676	1.4731
1,2,3,9-tetrahydro-4H-carbazol-4-one oxime	199.088	C12 H12 N2 O	2.97	0.0008145	1.0098
3,7-Dimethyluric acid	195.052	C7 H8 N4 O3	3.02	0.0023715	1.2501
3-Acetyl-11-keto-β-boswellic acid	513.356	C32 H48 O5	3.07	0.00081139	1.2659
1,3-Dimethyluric acid	195.052	C7 H8 N4 O3	3.1	0.0072261	1.6171
MPH	406.149	C16 H25 N5 O4 S	3.11	0.00084837	1.0455
11-α-Hydroxy-17-methyltestosterone	319.224	C20 H30 O3	3.26	0.0038899	1.482
di{4-[(2-hydroxyethyl)(methyl)amino]phenyl}methanone	329.186	C19 H24 N2 O3	3.27	0.00087467	1.0977
FAHFA (4:0/24:4)	463.343	C28 H46 O4	3.29	0.00065214	1.8091
4-Methyl-5-thiazoleethanol	144.048	C6 H9 N O S	3.31	0.00075446	2.379
3-pentadecyl-4,5,6,7-tetrahydrobenzo[d]isoxazol-4-one oxime	363.3	C22 H38 N2 O2	3.32	0.001968	1.1431
2-(1H-1,2,3-benzotriazol-1-yl)-N-(2,3-dihydro-1H-inden-2-yl)acetamide	291.127	C17 H16 N4 O	3.33	0.005929	1.4348
3-Acetoxyurs-12-en-23-oic acid	499.375	C32 H50 O4	3.36	0.036227	1.0646
Mitragynine	399.227	C23 H30 N2 O4	3.36	0.0012996	1.6343
FAHFA (9:0/11:0)	341.27	C20 H38 O4	3.42	0.00090803	1.7502
αD-Glucopyranosyl 3-O-(2-methylbutanoyl)-αD-glucopyranoside	425.164	C17 H30 O12	3.44	0.00099857	1.092
Salsolinol	180.102	C10 H13 N O2	3.77	0.0047947	1.165
(2β,3β,9ξ,17ξ,22R)-2,3,14,20,22-Pentahydroxyergost-7-en-6-one	479.337	C28 H46 O6	3.83	0.00045531	1.2533
1,3-diphenyl-1H-pyrazole-4-carbaldehyde oxime	280.105	C16 H13 N3 O	3.85	0.00037736	1.3059
Epigallocatechin Gallate	457.078	C22H18O11	4	0.03732	1.2651
Tetranor-12(S)-HETE	289.176	C16 H26 O3	4.03	0.0026669	1.1354
(S)-Equol	243.102	C15 H14 O3	4.04	0.022981	1.1959
N1-[2-(1H-indol-3-yl)ethyl]-3,4-dichlorobenzene-1-sulfonamide	367.008	C16 H14 Cl2 N2 O2 S	4.09	0.0013181	1.189
4-Methoxycinnamic acid	161.06	C10 H10 O3	4.13	0.0019747	1.0695
N'1-phenylpropanohydrazide	163.088	C9 H12 N2 O	4.35	0.0026063	1.1816
FAHFA (6:0/24:4)	473.364	C30 H50 O4	4.47	0.005337	1.1924
ethyl 3-oxo-3-(1H-pyrazol-5-ylamino)propanoate	180.077	C8 H11 N3 O3	4.52	0.0011908	1.095
Equol	241.087	C15 H14 O3	4.52	0.032343	1.2947
SM (d15:3/16:2)	697.454	C36 H65 N2 O6 P	4.52	0.0012774	1.0505
4-amino-1-(2-furylmethyl)-6-hydroxy-1,2-dihydropyrimidine-2-thione	246.031	C9 H9 N3 O2 S	4.77	0.0044898	1.1104
(-)-Erythromycin	734.466	C37 H67 N O13	4.97	0.02751	1.0053
3-hydroxy-N-(1-hydroxy-4-methylpentan-2-yl)-5-oxo-6-phenylhexanamide	322.201	C18 H27 N O4	5.1	0.00053707	1.4277
5-hex-1-ynyl-2-furoic acid	191.071	C11 H12 O3	5.1	0.0031481	1.2611
Propylparaben	179.072	C10 H12 O3	5.27	0.0023478	1.3027
5-chloro-3-phenylbenzo[c]isoxazole	230.036	C13 H8 Cl N O	5.64	0.00088212	1.2512
Taurocholic acid sodium salt hydrate	537.273	C26 H45 N Na O7 S	5.86	0.002186	1.0238
4-tert-butylphenol	149.097	C10 H14 O	6.1	0.00039282	1.974
Butylparaben	193.087	C11 H14 O3	6.31	0.00060178	2.5132
Skatole	132.081	C9 H9 N	6.53	0.00083088	1.9058
5-Hydroxydiclofenac	310.005	C14 H11 Cl2 N O3	6.69	0.00083567	1.4231
Berberine	336.122	C20 H17 N O4	6.74	0.040428	1.0702
4'-Hydroxydiclofenac	312.018	C14 H11 Cl2 N O3	7.34	0.00071674	1.4997
5-Hydroxypiroxicam	348.064	C15 H13 N3 O5 S	8.21	0.0045361	1.3499
Docosapentaenoic acid (22N-3)	329.249	C22H34O2	21	0.01701	2.7966
