# Supplementary material for: A Metabolomics Study of Feces Revealed That a Disturbance of Selenium-Centered Metabolic Bioprocess Was Involved in Kashin–Beck Disease, an Osteoarthropathy Endemic to China
Source: Nutrients. 2023 Nov 2;15(21):4651. doi: 10.3390/nu15214651 (PMC10650499; doi:10.3390/nu15214651)
Supplement: Supplementary file 1 [file nutrients-15-04651-s001.zip › Table S2. Differential Metabolites in significant pathways (Top 20 smallest Q-value pathways).xlsx]

## Sheet: Sheet2
Table S2: Differential Metabolites in significant pathways(Top 20 smallest Q-value pathways)
Pathway name	Name
Central carbon metabolism in cancer	L-Glutamine
	L-Malic acid
	L-Proline
	L-Methionine
	L-Arginine
	Glucose 6-Phosphate,D-Glucose 6-phosphate
	Oxalacetic acid
	L-Isoleucine
	Isocitric acid
	Succinic acid
	Fumaric acid
Biomarkers for urea cycle disorders	L-Methionine
	L-Threonine
	Orotic acid
	D-Galactose
	N-Acetylglutamic acid, N-Acetyl-L-glutamic acid
	Fumaric acid
Class A/1 (Rhodopsin-like receptors)	Acetylcholine
	Allocholic acid, Cholic acid
	Hydrogen Phosphate
	Palmitoleic acid
	Pentadecanoic acid
	Melatonin
	Stearic acid
	Adrenic acid
	Alpha-Linolenic acid
	12-Keto-Tetrahydro-Leukotriene B4
	Docosapentaenoic acid (22N-3),Docosapentaenoic acid
	Chenodeoxycholic acid
	Succinic acid
	Prostaglandin F2alpha
	Hexanoic acid
	Lithocholic Acid
	Deoxycholic acid
G alpha (q) signalling events	Acetylcholine
	L-Arginine
	Hydrogen Phosphate
	Palmitoleic acid
	Pentadecanoic acid
	Stearic acid
	Adrenic acid
	Alpha-Linolenic acid
	12-Keto-Tetrahydro-Leukotriene B4
	Docosapentaenoic acid (22N-3),Docosapentaenoic acid
	Prostaglandin F2alpha
	Hexanoic acid
	L-Lysine
ABC transporters	L-Glutamine
	Chitobiose
	L-Proline
	L-Arginine
	L-Threonine
	D-Xylitol, Xylitol
	Guanosine
	N-Acetyl-D-Glucosamine
	L-Isoleucine
	Hydrogen Phosphate
	Myo-Inositol,Inositol
	Cellobiose
	D-Maltose
	2'-Deoxyadenosine, Deoxyadenosine
	Spermidine
	Putrescine
	D-Ribose
	L-Lysine
	Deoxyguanosine, 2'-Deoxyguanosine
	Deoxyuridine, 2'-Deoxyuridine
γ-glutamyl cycle	L-Glutamine
	Gamma-Glutamylcysteine
	L-Methionine
	L-Arginine
	Hydrogen Phosphate
	L-Threonine
	L-Isoleucine
	L-Proline
	L-Lysine
leukotriene biosynthesis	L-Glutamine
	L-Proline
	L-Methionine
	L-Arginine
	L-Threonine
	5(S)-HpETE
	L-Isoleucine
	12-Keto-Tetrahydro-Leukotriene B4
	L-Lysine
GPCR downstream signalling	L-Arginine
	Allocholic acid, Cholic acid
	Hydrogen Phosphate
	Palmitoleic acid
	Pentadecanoic acid
	Chenodeoxycholic acid
	Adrenic acid
	Stearic acid
	Alpha-Linolenic acid
	12-Keto-Tetrahydro-Leukotriene B4
	Docosapentaenoic acid (22N-3),Docosapentaenoic acid
	L-Lysine
	Melatonin
	Succinic acid
	Prostaglandin F2alpha
	Deoxycholic acid
	Hexanoic acid
	Lithocholic Acid
	Acetylcholine
Metabolism of lipids	5A-Cholesta-7,24-Dien-3B-Ol
	5(S)-HpETE
	Acetylcholine
	20-HETE
	Oxalacetic acid
	Palmitoyl-L-Carnitine
	Stearic acid
	Retinol
	12-Keto-Tetrahydro-Leukotriene B4
	Prostaglandin H2
	Lanosterin
	Deoxycholic acid
	(S)-2,3-Epoxysqualene
	Cholesterol
	N-Acetyl-D-galactosamine
	6-Keto-prostaglandin F1a
	Alpha-Linolenic acid
	Docosapentaenoic acid (22N-3),Docosapentaenoic acid
	15-Deoxy-d-12,14-PGJ2
	5,6-DHET
	Lithocholic Acid
	Vitamin D3, Cholecalciferol
	Chenodeoxycholic acid Glycine Conjugate
	Taurochenodeoxycholic acid
	Allocholic acid, Cholic acid
	Hydrogen Phosphate
	Glycerophosphocholine
	Succinic acid
	Prostaglandin F2alpha
	Sphingosine
	Prostaglandin A2
	Prostaglandin G2
	D-Galactose
	Bilirubin
	Chenodeoxycholic acid
	L-Malic acid
	Myo-Inositol, Inositol
GPCR ligand binding	L-Arginine
	Allocholic acid, Cholic acid
	Hydrogen Phosphate
	Palmitoleic acid
	Pentadecanoic acid
	L-Lysine
	Adrenic acid
	Stearic acid
	Alpha-Linolenic acid
	12-Keto-Tetrahydro-Leukotriene B4
	Docosapentaenoic acid (22N-3), Docosapentaenoic acid
	Melatonin
	Chenodeoxycholic acid
	Succinic acid
	Prostaglandin F2alpha
	Deoxycholic acid
	Hexanoic acid
	Lithocholic Acid
	Acetylcholine
Amino Acid metabolism	L-Glutamine
	L-Malic acid
	L-Proline
	L-Methionine
	Imidazole-4-Acetaldehyde
	L-Arginine
	L-Threonine
	L-Isoleucine
	Oxalacetic acid
	Isocitric acid
	Gamma-Glutamylcysteine
	Indoleacetaldehyde
	Spermidine
	Succinic acid
	Putrescine
	Fumaric acid
Signal Transduction	Alpha-Dimorphecolic acid
	Acetylcholine
	Palmitoyl-L-Carnitine
	Stearic acid
	Prostaglandin F2alpha
	12-Keto-Tetrahydro-Leukotriene B4
	Hexanoic acid
	Allocholic acid, Cholic acid
	Alpha-Linolenic acid
	Cholesterol
	Pentadecanoic acid
	Estriol
	Docosapentaenoic acid (22N-3), Docosapentaenoic acid
	Succinic acid
	Sphingosine
	L-Lysine
	L-Arginine
	Hydrogen Phosphate
	Melatonin
	Retinol
	Deoxycholic acid
	cGMP
	Palmitoleic acid
	Adrenic acid
	Lithocholic Acid
	Chenodeoxycholic acid
Recycling of bile acids and salts	Chenodeoxycholic acid Glycine Conjugate
	Taurochenodeoxycholic acid
	Deoxycholic acid
	Allocholic acid, Cholic acid
	Hydrogen Phosphate
	Chenodeoxycholic Acid
	Lithocholic Acid
Selenium Micronutrient Network	Prostaglandin E3
	Cholesterol
	L-Methionine
	Ascorbic acid
	L-Methionine S-Oxide
	5(S)-HpETE
	Prostaglandin G2
	Alpha-Linolenic acid
	12-Keto-Tetrahydro-Leukotriene B4
	Pyridoxamine 5-Phosphate
	Prostaglandin F2alpha
	3,3,5-Triiodo-L-Thyronine
	Prostaglandin H2
	Alpha-Tocopherol
Glucose Homeostasis	Chenodeoxycholic acid Glycine Conjugate
	Taurochenodeoxycholic acid
	L-Methionine
	L-Arginine
	L-Malic acid
	L-Isoleucine
	L-Lysine
Urea cycle and metabolism of arginine_ proline_ glutamate_ aspartate and asparagine	Beta-Alanine
	L-Glutamine
	Gamma-Glutamylcysteine
	N1-Acetylspermine
	L-Arginine
	Hydrogen Phosphate
	Oxalacetic acid
	L-Lysine
	L-Proline
	L-4-Hydroxyglutamate Semialdehyde
	Spermidine
	Succinic acid
	N8-Acetylspermidine
	Fumaric acid
	N-Acetylglutamic acid, N-Acetyl-L-glutamic acid
	Putrescine
	N2-Succinyl-L-Glutamic acid 5-Semialdehyde
Tyrosine metabolism	Hydroquinone
	3,4-Dihydroxyphenylacetaldehyde
	Beta-Tyrosine
	3,4-Dihydroxymandelic acid
	Succinic acid
	Homovanillic acid
	Vanillylmandelic acid
	Gentisic acid
	3-Methoxytyramine
	4-Hydroxycinnamic acid
	Hordenine
	Maleic acid
	Fumaric acid
SLC-mediated transmembrane transport	Beta-Alanine
	L-Glutamine
	Taurochenodeoxycholic acid
	L-Proline
	L-Arginine
	Allocholic acid, Cholic acid
	Hydrogen Phosphate
	Guanosine
	Chenodeoxycholic acid
	L-Isoleucine
	Stearic acid
	L-Lysine
	Prostaglandin F2alpha
	L-Malic acid
	2'-Deoxyadenosine, Deoxyadenosine
	Spermidine
	Succinic acid
	3,3,5-Triiodo-L-Thyronine
	Myo-Inositol, Inositol
Protein digestion and absorption	L-Glutamine
	Beta-Alanine
	L-Proline
	L-Methionine
	L-Arginine
	L-Threonine
	L-Isoleucine
	4-Methylphenol
	L-Lysine
	Putrescine
Free fatty acid receptors	Palmitoleic acid
	Pentadecanoic acid
	Stearic acid
	Adrenic acid
	Alpha-Linolenic acid
	Docosapentaenoic acid (22N-3), Docosapentaenoic acid
	Hexanoic acid
