# Supplementary material for: A Metabolomics Study of Feces Revealed That a Disturbance of Selenium-Centered Metabolic Bioprocess Was Involved in Kashin–Beck Disease, an Osteoarthropathy Endemic to China
Source: Nutrients. 2023 Nov 2;15(21):4651. doi: 10.3390/nu15214651 (PMC10650499; doi:10.3390/nu15214651)
Supplement: Supplementary file 1 [file nutrients-15-04651-s001.zip › Table S3. The shared differential metabolites among results of KBD vs control, KBD II vs control and KBD I vs control.xlsx]

## Sheet: Sheet 1
Table S3: The shared differential metabolites among results of KBD vs control, KBD II vs control and KBD I vs control
Name	m/z	formula	KBD vs control			KBDI vs control			KBDII vs control
			log2(FC)	VIP	P-value	log2(FC)	VIP	P-value	log2(FC)	VIP	P-value
D-1-Piperideine-2-Carboxylic acid	128.07	C6H9NO2	-1.85	4.8267	0.00014955	-5.04	5.9967	0.0017849	-1.15	4.2176	0.0041591
Oxalureate	133.031	C3H4N2O4	-1.77	1.2347	0.0026549	-1.71	1.0176	0.03367	-1.81	1.2278	0.0059514
Trigonelline	138.054	C7H7NO2	1.36	1.1429	0.0023198	1.49	1.2488	0.021833	1.26	1.0975	0.0055758
2-Keto-6-Aminocaproate	146.081	C6H11NO3	-2.03	1.1178	0.0032424	-1.88	1.169	0.041923	-2.14	1.1036	0.0077915
D-Ribose	150.048	C5H10O5	-1.86	1.2256	0.0019094	-1.98	1.0392	0.025523	-1.78	1.2108	0.0051058
D-Xylitol	151.06	C5H12O5	-2.83	1.6053	0.0012402	-3.61	1.8383	0.013287	-2.45	1.131	0.0073063
L-Arabitol	152.994	C5H12O5	-2.69	1.2405	0.00041478	-2.52	1.3113	0.016615	-2.82	1.2056	0.0018086
Gentisic acid	154.989	C7H6O4	-1.24	1.6095	0.0075968	-1.03	1.783	0.045018	-1.42	1.5315	0.015754
D-Phenyllactic acid	166.072	C9H10O3	-5.78	1.2842	0.0014413	-5.29	1.3061	0.044035	-6.27	1.2848	0.0045512
Vanillylmandelic acid	197.118	C9H10O5	-2.61	1.6339	0.0019908	-2.34	1.6195	0.046015	-2.83	1.6646	0.0036741
Homocitric acid	205.035	C7H10O7	-1.62	1.0788	0.0045027	-1.69	1.1955	0.033987	-1.58	1.0263	0.014089
N2-Succinyl-L-Glutamic acid 5-Semialdehyde	231.097	C9H13NO6	-2.98	1.4029	0.0010912	-2.54	1.479	0.026309	-3.41	1.1173	0.0026296
Pyridoxamine 5-Phosphate	248.076	C8H13N2O5P	-2.09	1.1735	0.0024897	-2.8	1.3368	0.021575	-1.74	1.0954	0.011887
Glycerophosphocholine	258.109	C8H21NO6P	-2.54	1.1741	0.0023301	-2.42	1.2011	0.043521	-2.63	1.1747	0.005525
Mannose 6-Phosphate	259.025	C6H13O9P	-3.2	1.8498	0.011697	-4.31	2.2504	0.032813	-2.74	1.6439	0.04586
Morphine	286.142	C17H19NO3	1.74	1.1617	0.0053701	1.3	1.3236	0.014712	1.98	1.0842	0.020346
Alpha-Dimorphecolic acid	295.228	C18H32O3	-2.31	1.1579	0.0060685	-2.28	1.2482	0.048604	-2.34	1.1217	0.015388
5-S-Methyl-5-Thioinosine	297.066	C11H14N4O4S	-1.52	1.2765	0.0085428	-2.42	1.3407	0.042324	-1.11	1.2011	0.025646
Sphingosine	300.288	C18H37NO2	-2.09	1.5652	0.0018075	-2.33	1.7178	0.018411	-1.95	1.4797	0.0076327
5A-Pregnane-3,20-Dione	317.246	C21H32O2	-4.03	1.6852	0.0004027	-3.21	1.6525	0.031173	-5.17	1.7273	0.00087931
Docosapentaenoic acid (22N-3)	329.249	C22H34O2	21	2.7966	0.01701	22.04	3.5527	0.015082	19.08	2.3986	0.022738
Adrenic acid	331.265	C22H36O2	-1.87	4.8395	7.6346e-07	-1.09	6.0031	0.0003301	-2.88	4.2343	0.0001954
D-Maltose	342.138	C12H22O11	-2.61	2.0096	0.0038437	-3.16	2.1516	0.038698	-2.33	1.9552	0.010513
Riboflavin Reduced	378.166	C17H22N4O6	-2.39	1.2055	0.0019486	-2.07	1.2371	0.039007	-2.68	1.2038	0.004547
5A-Cholesta-7,24-Dien-3B-Ol	384.345	C27H44O	-2.72	1.3244	0.00032466	-2.21	1.2607	0.025853	-3.24	1.3602	0.00070386
Ergocalciferol	397.339	C28H44O	-3.78	1.2484	0.00010888	-3.66	1.3728	0.0068048	-3.87	1.1937	0.0010124
Beta-Sitosterol	397.381	C29H50O	-2.45	1.795	6.8496e-05	-1.98	1.5883	0.0085525	-2.91	1.8195	0.00023489
Lanosterin	427.359	C30H50O	-1.79	1.5522	0.00094792	-3.32	1.7355	0.0064278	-1.24	1.4077	0.0084043
(3Z)-Phycoerythrobilin	585.271	C33H38N4O6	-3.51	1.591	0.00011905	-3.97	1.8039	0.0050226	-3.25	1.4	0.001396
(3Z)-Phycocyanobilin	585.271	C33H38N4O6	-1.94	1.2461	0.0034228	-3.04	1.4242	0.022973	-1.48	1.1604	0.015282
Maleic acid	98.5118	C4H4O4	-3.49	1.5462	2.4668e-05	-3.14	1.5981	0.004764	-3.81	1.5156	0.00023684
FAHFA (2:0/20:1)	367.285	C22 H40 O4	1.9	1.3244	0.0020266	1.57	1.2975	0.027596	2.09	1.2725	0.0023459
2,5-Dimethylphenol	121.066	C8 H10 O	1.83	1.3473	0.0043022	1.68	1.3182	0.044251	1.93	1.3826	0.0050504
4-Methylcatechol	123.045	C7 H8 O2	1.69	1.2929	0.0028003	1.81	1.3931	0.023317	1.59	1.2528	0.004628
N-(4-chlorophenyl)-N'-cyclohexylthiourea	267.074	C13 H17 Cl N2 S	1.68	2.0644	0.001944	1.47	2.0231	0.032	1.82	2.1167	0.0026859
Chenodeoxycholic Acid	437.291	C24 H40 O4	1.46	1.1858	0.0013522	1.47	1.2815	0.015334	1.45	1.1468	0.0028617
N'1-phenylpropanohydrazide	163.088	C9 H12 N2 O	4.35	1.1816	0.0026063	3.7	1.0538	0.027218	4.68	1.2717	0.0022451
(+/-)8-HEPE	299.202	C20 H30 O3	2.46	1.3234	0.0052087	2.86	1.5546	0.020034	2.09	1.2081	0.011521
4-Toluic acid	135.045	C8 H8 O2	1.52	1.4639	0.004583	1.32	1.4275	0.04965	1.64	1.505	0.0057762
19(R)-Hydroxy-prostaglandin E2	349.203	C20 H32 O6	1.66	1.1972	0.0010436	1.75	1.325	0.011269	1.59	1.1398	0.0024516
Abametapir	183.093	C12 H12 N2	2.03	1.2089	0.0011097	1.96	1.2003	0.0078648	2.08	1.1586	0.00251
1,3-diphenyl-1H-pyrazole-4-carbaldehyde oxime	280.105	C16 H13 N3 O	3.85	1.3059	0.00037736	4.08	1.314	0.0057764	3.66	1.3192	0.00038032
Protectin D1	359.221	C22 H32 O4	2.11	1.0725	0.0005853	1.62	1.0029	0.014726	2.37	1.124	0.00061814
3,8,9-trihydroxy-10-propyl-3,4,5,8,9,10-hexahydro-2H-oxecin-2-one	243.124	C12 H20 O5	2.53	1.4624	0.0029531	2.6	1.3535	0.043005	2.48	1.5453	0.0022239
[4-methyl-2-(3-pyridylimino)-1,3-thiazolan-4-yl]methanol	293.035	C10 H13 N3 O S	2.11	1.5673	0.0019481	1.71	1.4	0.041957	2.33	1.6854	0.0015695
13,14-dihydro-15-keto-tetranor Prostaglandin E2	297.171	C16 H26 O5	2.18	1.1043	0.0017275	2.34	1.2128	0.016145	2.05	1.0569	0.0030023
N-Acetyl-DL-phenylalanine	206.083	C11 H13 N O3	1.31	1.1141	0.0028622	1.25	1.1612	0.029334	1.35	1.1022	0.0048316
Tetradecanedioic acid	128.084	C14 H26 O4	1.83	1.4365	0.00060948	2.17	1.6379	0.0069062	1.54	1.34	0.0015586
(+/-)9(10)-EpOME	341.234	C18 H32 O3	1.97	1.1375	0.0017534	2.32	1.2266	0.019204	1.66	1.0909	0.0023768
3-(1,1,2,3,3,3-hexafluoropropyl)adamantane-1-carboxylic acid	329.103	C14 H16 F6 O2	2.9	1.4731	0.00032676	2.7	1.4977	0.0064262	3.03	1.4792	0.00041634
Aflatoxin G2	329.071	C17 H14 O7	2.83	1.6209	0.0007254	2.88	1.6562	0.012717	2.8	1.6228	0.00094439
FAHFA (6:0/24:4)	473.364	C30 H50 O4	4.47	1.1924	0.005337	5.4	1.4383	0.019513	2.97	1.0668	0.0083006
2-(acetylamino)-3-(1H-indol-3-yl)propanoic acid	245.093	C13 H14 N2 O3	1.7	1.0939	0.0011158	1.5	1.1025	0.015629	1.82	1.0972	0.0018235
FAHFA (3:0/24:4)	431.317	C27 H44 O4	2.51	1.4598	0.0041564	2.8	1.5123	0.032409	2.27	1.4119	0.0053069
Bicyclo Prostaglandin E2	333.207	C20 H30 O4	1.81	1.0911	0.00090285	1.94	1.2138	0.0090136	1.71	1.0323	0.002074
Prostaglandin E3	385.175	C20 H30 O5	2.67	1.1702	0.00056134	3.45	1.3239	0.007327	1.64	1.0975	0.00090402
N'1-[4-(tert-butyl)benzoyl]-4-(tert-butyl)benzene-1-carbohydrazide	351.208	C22 H28 N2 O2	2.79	1.3225	0.00013354	2.41	1.3795	0.0023552	3.02	1.3078	0.00026715
2'-Deoxyuridine	227.067	C9 H12 N2 O5	1.14	1.3765	0.0033901	1	1.3975	0.037592	1.23	1.3832	0.0054182
Cymarin	547.286	C30 H44 O9	1.35	1.1154	0.0076554	1.58	1.341	0.028181	1.16	1.0004	0.020036
Glycerol-3-phosphate	171.007	C3 H9 O6 P	1.38	1.6061	0.0054428	1.5	1.6636	0.046972	1.28	1.595	0.0085658
Propylparaben	179.072	C10 H12 O3	5.27	1.3027	0.0023478	5.27	1.157	0.028463	5.27	1.3564	0.0016855
Azelaic acid	187.098	C9 H16 O4	1.87	1.4018	0.00037628	1.95	1.4781	0.0061814	1.81	1.377	0.00060945
FAHFA (3:0/24:2)	435.348	C27 H48 O4	1.82	1.2556	0.0055042	2.16	1.4338	0.029222	1.52	1.17	0.010393
11-deoxy Corticosterone	375.218	C21 H30 O3	1.77	1.2339	0.0004284	1.96	1.4075	0.0052839	1.62	1.1507	0.0012051
Isoproterenol	210.114	C11 H17 N O3	1.83	1.597	0.0015183	1.35	1.4865	0.027102	2.09	1.6828	0.0016596
7-Hydroxy-3,4-dihydrocarbostyril	162.056	C9 H9 N O2	2.75	1.0952	0.00049928	2.78	1.0892	0.010157	2.72	1.1137	0.00045164
Thromboxane B3	367.213	C20 H32 O6	1.98	1.1124	0.00082588	1.65	1.0516	0.019021	2.18	1.1629	0.00089823
N-benzyl-N-methyl-N'-phenylurea	239.12	C15 H16 N2 O	1.88	1.6112	0.0045507	1.82	1.7356	0.027543	1.92	1.5464	0.0087648
15(R)-Lipoxin A4	351.218	C20 H32 O5	1.81	1.304	0.0008541	1.95	1.493	0.0080858	1.69	1.2127	0.0023905
2,6-Dihydroxybenzoic acid	153.019	C7 H6 O4	1.47	1.0667	0.0030338	1.39	1.0645	0.036773	1.52	1.0827	0.004019
N1-(3-amino-4-chlorophenyl)-2-[2,4-di(tert-pentyl)phenoxy]acetamide	415.217	C24 H33 Cl N2 O2	2.11	1.4078	0.0059742	2.66	1.4919	0.036396	1.54	1.3786	0.0087057
Sodium Dehydrocholate	423.216	C24 H33 Na O5	1.73	1.2144	0.0011168	1.44	1.0674	0.031	1.9	1.316	0.0007653
ethyl 3-cyano-6-methyl-2-(phenylthio)isonicotinate	297.066	C16 H14 N2 O2 S	2.05	1.4825	0.0034047	1.95	1.4192	0.043627	2.11	1.5395	0.0035486
8-Iso prostaglandin A2	333.207	C20 H30 O4	2.65	1.0357	0.00088782	1.78	1.0406	0.012261	3.05	1.0471	0.0013536
4-tert-butylphenol	149.097	C10 H14 O	6.1	1.974	0.00039282	6.33	1.9315	0.0057675	5.9	2.0258	0.00030019
Androsterone glucuronide	465.25	C25 H38 O8	1.16	1.0401	0.0038303	1.05	1.0719	0.035748	1.24	1.036	0.0057452
5-Hydroxydiclofenac	310.005	C14 H11 Cl2 N O3	6.69	1.4231	0.00083567	5.63	1.2887	0.0092687	7.14	1.5203	0.00056106
5-Aminoimidazole-4-carboxamide-1-beta-d-ribofuranosyl 5-monophosphate	337.054	C9 H15 N4 O8 P	1.4	1.1907	0.0061124	1.36	1.223	0.048016	1.44	1.1622	0.0090875
N-Oleoyl Dopamine	462.323	C26 H43 N O3	1.38	1.3689	0.0027845	1.02	1.2596	0.049723	1.58	1.4508	0.0029856
Ascorbyl stearate	220.14	C24 H42 O7	1.85	1.1863	0.0020021	1.7	1.2338	0.021848	1.95	1.1753	0.0032825
Picrotin	309.098	C15 H18 O7	2.52	1.0225	0.0012558	2.59	1.0554	0.015694	2.48	1.0176	0.0015821
L-Glutamic acid monosodium salt	168.028	C5 H8 N Na O4	1.82	1.1111	0.0003932	1.66	1.0933	0.011144	1.93	1.1367	0.00049577
3-[4-methyl-1-(2-methylpropanoyl)-3-oxocyclohexyl]butanoic acid	535.329	C15 H24 O4	1.57	1.0988	0.0013592	1.44	1.0891	0.023263	1.66	1.1195	0.0017937
FAHFA (9:0/11:0)	341.27	C20 H38 O4	3.42	1.7502	0.00090803	3.45	1.826	0.0096516	3.39	1.7305	0.0011613
5-hex-1-ynyl-2-furoic acid	191.071	C11 H12 O3	5.1	1.2611	0.0031481	5.68	1.5436	0.010643	4.49	1.1154	0.0059488
Dl-Threitol	103.04	C4 H10 O4	1.55	1.0418	0.0030781	1.61	1.042	0.022423	1.51	1.0061	0.0056909
Butylparaben	193.087	C11 H14 O3	6.31	2.5132	0.00060178	6.56	2.4925	0.007611	6.1	2.5597	0.00055994
5-(2-pyridinyl)-N-[2-(trifluoromethyl)phenyl]-2-thiophenesulfonamide	383.015	C16 H11 F3 N2 O2 S2	1.53	1.0764	0.0018762	1.48	1.0817	0.026348	1.57	1.0882	0.002573
3,7-Dimethyluric acid	195.052	C7 H8 N4 O3	3.02	1.2501	0.0023715	2.57	1.2126	0.028326	3.27	1.2862	0.0023473
FAHFA (22:3/7:0)	461.364	C29 H50 O4	1.68	1.4751	0.0015366	1.95	1.6852	0.012877	1.46	1.374	0.0039163
FAHFA (15:0/17:2)	505.424	C32 H58 O4	1.65	1.1514	0.011357	1.89	1.4155	0.0326	1.46	1.0147	0.026356
FAHFA (2:0/20:0)	369.301	C22 H42 O4	2.11	1.3683	0.0048287	2.2	1.4262	0.033563	2.04	1.3288	0.0066256
LPG 15:0	469.258	C21 H43 O9 P	1.94	1.2475	0.0037566	2.2	1.1853	0.046747	1.73	1.2871	0.0036076
trans-10-Heptadecenoic acid	313.239	C17 H32 O2	1.96	1.307	0.000536	2.17	1.3027	0.01229	1.79	1.3274	0.00055647
2'-Deoxyinosine	251.079	C10 H12 N4 O4	1.89	1.499	0.0018855	1.72	1.3393	0.044298	2	1.6117	0.0014659
2-Hydroxycaproic acid	131.071	C6 H12 O3	2.5	1.1865	0.0028245	2.76	1.0944	0.040876	2.29	1.2528	0.0020631
Valeric acid	101.061	C5 H10 O2	2.63	1.2074	0.0012761	1.46	1.0469	0.029607	3.1	1.3166	0.0010793
N-Acetylaspartic acid	174.041	C6 H9 N O5	1.52	1.3687	0.0026182	1.7	1.5371	0.020508	1.38	1.2903	0.0059263
3-[(methoxycarbonyl)amino]-2,2,3-trimethylbutanoic acid	202.109	C9 H17 N O4	1.94	1.1063	0.0012509	1.35	1.0977	0.019239	2.25	1.1265	0.0018104
2-Arachidonyl Glycerol ether	409.295	C23 H40 O3	2.22	1.9064	0.00038373	1.28	1.6356	0.020203	2.63	2.0889	0.00027919
Lithocholic Acid	375.29	C24 H40 O3	1.65	2.1566	0.0032487	1.57	2.062	0.045043	1.7	2.2409	0.0036589
FAHFA (4:0/24:4)	463.343	C28 H46 O4	3.29	1.8091	0.00065214	3.92	2.0598	0.006038	2.59	1.6892	0.0012852
Thromoboxane B1	371.244	C20 H36 O6	1.46	1.0887	0.0012307	1.4	1.098	0.02115	1.5	1.0983	0.0017798
N1-[2-(1H-indol-3-yl)ethyl]-3,4-dichlorobenzene-1-sulfonamide	367.008	C16 H14 Cl2 N2 O2 S	4.09	1.189	0.0013181	4.38	1.3191	0.0088059	3.84	1.1302	0.0019864
9-(3-O-Methylpentofuranosyl)-1,9-dihydro-6H-purin-6-one	281.089	C11 H14 N4 O5	2.05	1.8576	0.0013738	1.63	1.7906	0.025575	2.29	1.9218	0.0017065
1-(2,4-diphenyl-2,3-dihydro-1H-1,5-benzodiazepin-1-yl)propan-1-one	353.172	C24 H22 N2 O	1.76	1.5861	0.0011038	1.42	1.5236	0.02173	1.96	1.644	0.0013384
FAHFA (2:0/24:4)	417.301	C26 H42 O4	2.65	1.7921	0.0020588	3.05	1.9534	0.017554	2.29	1.6364	0.0032194
3-(methylsulfanyl)-5H-[1,2,4]triazino[5,6-b]indole	215.039	C10 H8 N4 S	2.15	1.1866	0.001247	2.64	1.3781	0.0080197	1.67	1.0842	0.0026912
5(S),15(S)-DiHETE	335.223	C20 H32 O4	2.3	1.0379	0.0053556	2.65	1.0705	0.040754	2	1.0334	0.0064706
Anacardic acid	347.26	C22 H36 O3	1.43	1.1323	0.0012512	1.67	1.2396	0.014165	1.23	1.0859	0.002452
Hydrocinnamic acid	149.061	C9 H10 O2	1.63	2.5531	0.0018949	1.93	2.4112	0.038234	1.38	2.6701	0.0019309
N-Acetyl-L-glutamic acid	188.057	C7 H11 N O5	1.29	1.3504	0.0018436	1.35	1.4229	0.022449	1.24	1.3271	0.0033382
LPS 16:1	494.253	C22 H42 N O9 P	1.21	1.0994	0.0035866	1.24	1.1482	0.033921	1.18	1.0864	0.0057526
diethyl 1-(2,3,4,5,6-pentamethylphenyl)hydrazine-1,2-dicarboxylate	321.182	C17 H26 N2 O4	2.36	1.1471	0.0022091	3.13	1.2037	0.024962	1.36	1.1302	0.0026135
(3β,9ξ)-3,14-Dihydroxycarda-5,20(22)-dienolide	373.237	C23 H32 O4	1.87	1.4514	0.0011475	1.84	1.4848	0.017721	1.89	1.4521	0.0017343
DL-Citrulline	176.103	C6 H13 N3 O3	2.42	1.3845	0.0020889	2.64	1.7551	0.0036263	2.24	1.1491	0.0079319
16,16-Dimethyl prostaglandin A1	347.255	C22 H36 O4	1.79	1.434	0.0051445	1.93	1.558	0.035174	1.69	1.3821	0.0098552
Cotinine	177.102	C10 H12 N2 O	2.48	1.5316	0.0018435	2.85	2.0876	0.0026935	2.15	1.2317	0.0075414
Linalool	155.143	C10 H18 O	1.93	1.1651	0.0013251	1.69	1.1574	0.017925	2.08	1.1857	0.0018426
Cholecalciferol	385.346	C27 H44 O	2.1	1.2965	0.00054256	2.35	1.4239	0.0068339	1.89	1.2408	0.0010473
L-Methionine sulfone	182.049	C5 H11 N O4 S	1.36	1.037	0.0032649	1.11	1.0156	0.038963	1.5	1.0637	0.0045121
methyl 3-[(isoxazol-5-ylcarbonyl)amino]thiophene-2-carboxylate	253.03	C10 H8 N2 O4 S	1.26	1.4226	0.0039512	1.15	1.3929	0.048545	1.33	1.4592	0.0051261
Coniferin	360.165	C16 H22 O8	1.31	1.0717	0.003741	1.42	1.1876	0.026949	1.23	1.0196	0.0076563
20-Dihydro 6α-methylprednisone	375.214	C22 H30 O5	1.92	1.1332	0.0030419	1.7	1.1878	0.027076	2.06	1.1173	0.0053012
3-(5-phenyl-1,3-oxazol-2-yl)-4-(trifluoromethyl)pyridine	291.069	C15 H9 F3 N2 O	1.45	1.9132	0.0013088	1.5	1.9834	0.020181	1.41	1.8989	0.0022216
Bialaphos	324.129	C11 H22 N3 O6 P	1.69	1.3479	0.0020855	1.07	1.1711	0.045759	2	1.4685	0.0017082
Methyl indole-3-acetate	190.087	C11 H11 N O2	1.67	1.7855	0.00297	1.6	1.7585	0.040289	1.71	1.8256	0.0037245
Stercobilin	595.339	C33 H46 N4 O6	1.51	2.5829	0.0022477	1.07	2.4113	0.038696	1.76	2.7174	0.0022565
Ala-trp	276.133	C14 H17 N3 O3	1.34	1.4544	0.0026935	1.3	1.6186	0.01631	1.37	1.3796	0.0061886
2-Hydroxyisocaproic Acid	133.086	C6 H12 O3	2.27	1.078	0.0024222	2.4	1.0665	0.027024	2.18	1.0969	0.0025325
Etiocholanolone	291.232	C19 H30 O2	1.97	1.2371	0.0024762	1.63	1.3099	0.021895	2.16	1.2122	0.0046183
D-δ-Tocopherol	403.353	C27 H46 O2	1.4	1.5133	0.0026041	1.58	1.6576	0.012183	1.27	1.3758	0.0079922
5,6-dihydroxyindole	150.055	C8H7NO2	2.29	1.1701	0.00063119	2.22	1.2458	0.0085336	2.33	1.1425	0.001164
Licochalcone A	339.159	C21 H22 O4	2.62	1.2085	0.0054022	2.78	1.5453	0.012657	2.51	1.0306	0.017273
4-oxo-4-(4-toluidino)but-2-enoic acid	206.082	C11 H11 N O3	2.78	1.2884	0.0017116	3.15	1.32	0.021192	2.45	1.0529	0.0016607
Skatole	132.081	C9 H9 N	6.53	1.9058	0.00083088	6.14	1.6177	0.012513	6.75	2.0828	0.00044711
(2β,3β,9ξ,17ξ,22R)-2,3,14,20,22-Pentahydroxyergost-7-en-6-one	479.337	C28 H46 O6	3.83	1.2533	0.00045531	3.86	1.4572	0.0023401	3.82	1.1528	0.0012034
Mag (18:1)	357.299	C21 H40 O4	2.42	1.5182	0.0029217	2.82	1.4977	0.039755	2.05	1.5439	0.0027526
4-methoxy-9-(2-methylbut-3-en-2-yl)-7H-furo[3,2-g]chromen-7-one	285.112	C17 H16 O4	1.66	1.4151	0.0019379	1.72	1.3407	0.033558	1.61	1.4776	0.0017607
3-hydroxy-N-(1-hydroxy-4-methylpentan-2-yl)-5-oxo-6-phenylhexanamide	322.201	C18 H27 N O4	5.1	1.4277	0.00053707	5.44	1.4232	0.0078131	4.8	1.45	0.00038474
trans-Cinnamaldehyde	133.065	C9 H8 O	2.72	1.1482	0.00050165	2.8	1.1428	0.0063929	2.67	1.1397	0.00070428
2-Hydroxy-2-methylbutanoic acid	119.071	C5 H10 O3	1.49	1.3839	0.0063751	1.98	1.6193	0.028414	1.02	1.267	0.0124
5-Methoxysalicylic acid	169.05	C8 H8 O4	2.15	1.4619	0.000357	2.19	1.5079	0.0072664	2.13	1.4555	0.00043199
1-O-(3,4,5-Trimethoxybenzoyl)-beta-L-galactopyranose	357.119	C16 H22 O10	2.19	1.1363	0.0045021	2.46	1.2573	0.01395	1.97	1.0037	0.010994
(2E)-3-(3,4-dimethoxyphenyl)prop-2-enoic acid	209.081	C11 H12 O4	1.63	1.0956	0.001125	1.39	1.0933	0.018179	1.78	1.112	0.001629
Coenzyme Q2	319.19	C19 H26 O4	1.41	1.1897	0.0058428	1.27	1.2153	0.047324	1.5	1.1215	0.008758
15-Deoxy-Δ12,14-prostaglandin J2-2-glycerol ester	803.467	C23 H34 O5	2.21	1.244	0.0022108	2.05	1.1771	0.0297	2.32	1.2998	0.0020812
Shikonin	289.106	C16 H16 O5	1.99	1.1191	0.0031968	1.82	1.3272	0.012433	2.1	1.0143	0.009193
Heptadecanoic Acid	293.248	C17 H34 O2	2.07	1.1635	0.00052526	1.73	1.1017	0.014089	2.27	1.2152	0.00055815
5-[(8Z,11Z)-pentadeca-8,11-dien-1-yl]benzene-1,3-diol	317.247	C21 H32 O2	1.23	1.1354	0.0014947	1.2	1.266	0.012873	1.25	1.0756	0.0038567
15-OxoEDE	323.257	C20 H34 O3	1.91	1.1291	0.00095629	1.79	1.1226	0.01689	1.99	1.1484	0.0012443
2,6-Di-tert-butyl-1,4-benzoquinone	221.153	C14 H20 O2	1.59	1.1247	0.0013429	1.48	1.0543	0.024591	1.66	1.1585	0.0015526
Emetine	481.313	C29 H40 N2 O4	2.39	1.2973	0.0001542	2.64	1.4582	0.0025857	2.18	1.2223	0.00035491
2-Hydroxyphenylalanine	182.081	C9 H11 N O3	1.93	1.7369	0.0019373	1.67	1.5061	0.040713	2.09	1.894	0.0013236
2-Aminopimelic acid	176.092	C7 H13 N O4	1.55	1.3303	0.001043	1.61	1.4423	0.013396	1.51	1.2839	0.0023008
N8-Acetylspermidine	188.176	C9 H21 N3 O	1.46	1.2903	0.0034416	1.64	1.2808	0.018895	1.33	1.2087	0.0078469
Monocrotaline	326.159	C16 H23 N O6	1.45	1.1227	0.0023098	1.37	1.1317	0.029707	1.51	1.1329	0.0033644
Celestolide	245.189	C17 H24 O	1.61	2.1775	0.0061922	1.95	2.2045	0.039905	1.3	2.0981	0.010959
3-isopropoxy-4-morpholinocyclobut-3-ene-1,2-dione	226.108	C11 H15 N O4	1.92	1.2293	0.0013981	1.39	1.2672	0.017451	2.2	1.2244	0.002582
4-chloro-1H-indazol-3-amine	168.029	C7 H6 Cl N3	1.47	1.1411	0.0060417	1.33	1.2638	0.03221	1.57	1.086	0.012698
MPH	406.149	C16 H25 N5 O4 S	3.11	1.0455	0.00084837	2.67	1.1212	0.0068244	3.35	1.0161	0.0014453
All trans retinal	285.221	C20 H28 O	1.72	1.0335	0.0011012	1.98	1.0486	0.020394	1.51	1.0391	0.001291
Ecdysterone	481.315	C27 H44 O7	1.75	1.0971	0.0016233	1.36	1.0857	0.021326	1.98	1.1188	0.002173
Vincristine	847.399	C46 H56 N4 O10	2.31	1.2415	0.0018836	2.38	1.4089	0.011295	2.26	1.1554	0.0043085
(3β,5ξ,9ξ)-3,6,19-Trihydroxyurs-12-en-28-oic acid	489.355	C30 H48 O5	1.63	1.1629	0.0042782	1.92	1.3575	0.021673	1.39	1.0231	0.0096238
N-Acetyl-DL-glutamic acid	190.071	C7 H11 N O5	1.56	1.126	0.0014943	1.65	1.1801	0.013205	1.5	1.076	0.0032644
N,N-Dimethylaniline	122.096	C8 H11 N	2.53	2.0398	0.00096954	2.42	1.6912	0.027483	2.61	2.2691	0.00042251
Tetrahydrocortisone	347.222	C21 H32 O5	1.51	1.2894	0.0020051	1.45	1.2769	0.031744	1.56	1.3144	0.0026427
Isotretinoin	301.216	C20 H28 O2	1.65	1.226	0.004442	1.56	1.1659	0.041021	1.71	1.2511	0.0054689
Eugenol	165.091	C10 H12 O2	2.34	1.3197	0.0027305	1.96	1.2274	0.036007	2.56	1.3911	0.0025861
RQH	879.462	C17 H29 N9 O5	1.31	1.1834	0.0075371	1.45	1.2833	0.043952	1.2	1.1294	0.012551
DL-Carnitine	162.112	C7 H15 N O3	1.25	1.1038	0.0021551	1.43	1.2498	0.017432	1.11	1.0347	0.005133
Piperine	286.144	C17 H19 N O3	1.26	1.3603	0.0033162	1.44	1.4494	0.031016	1.12	1.3275	0.0059428
4,5-diphenyl-1,3-oxazole-2-thiol	254.066	C15 H11 N O S	2.13	1.176	0.0017826	2.26	1.1586	0.021524	2.04	1.2022	0.0020275
5'-S-Methyl-5'-thioadenosine	298.097	C11 H15 N5 O3 S	1.46	1.2205	0.0028433	1.71	1.3461	0.023786	1.26	1.1649	0.0057868
YMH	450.183	C20 H27 N5 O5 S	1.72	1.0322	0.0043909	1.44	1.0573	0.039423	1.88	1.0319	0.0061967
Muscone	239.237	C16 H30 O	1.65	1.1207	0.0013181	1.64	1.1427	0.018809	1.66	1.1234	0.0018669
Ecgonine	186.113	C9 H15 N O3	1.66	1.4881	0.0015229	1.13	1.1811	0.045564	1.95	1.6706	0.00078047
Purine	121.051	C5 H4 N4	2.39	1.2571	0.0030563	1.87	1.0866	0.048554	2.67	1.3728	0.0022384
16,16-Dimethyl prostaglandin A2	385.235	C22 H34 O4	2.11	1.3585	0.0001246	1.85	1.3603	0.0045766	2.27	1.3762	0.00018587
4-(3,4-dimethylphenyl)-1-thia-4-azaspiro[4.5]decan-3-one	276.144	C16 H21 N O S	1.76	1.2787	0.0032267	1.95	1.2581	0.014342	1.61	1.1847	0.0079214
1-(4-hydroxyphenyl)propane-1,2-diol	151.075	C9 H12 O3	2.39	1.2415	0.00083294	2.82	1.4145	0.0036606	1.99	1.1073	0.0025188
Acetyl-β-methylcholine	160.133	C8 H17 N O2	1.36	1.6185	0.00423	1.39	1.7427	0.031907	1.34	1.5691	0.0083035
Cynaropicrin	364.178	C19 H22 O6	1.46	1.1198	0.0030796	1.13	1.0336	0.048436	1.65	1.1849	0.0031855
(3β,5ξ,9ξ)-3,23-Dihydroxy-1-oxoolean-12-en-28-oic acid	487.342	C30 H46 O5	1.68	1.1295	0.00088874	1.46	1.1043	0.018524	1.81	1.1596	0.0011682
1,7-bis(3,4-dihydroxyphenyl)heptan-3-one	313.143	C19 H22 O5	1.92	1.3313	0.001404	1.92	1.2538	0.010952	1.91	1.2858	0.0027519
tetranor-PGFM	313.162	C16 H26 O7	1.45	1.0058	0.0016254	1.32	1.0074	0.025123	1.53	1.0187	0.0023925
Panthenol	206.139	C9 H19 N O4	2.36	1.1544	0.00095665	2.06	1.1999	0.010715	2.54	1.144	0.0015817
U-47700-d6	335.16	C16 H16 [2]H6 Cl2 N2 O	2.37	1.2741	0.002875	2.12	1.2055	0.038286	2.53	1.0898	0.0025445
S-(Methyl)Glutathione	322.107	C11 H19 N3 O6 S	1.66	1.1659	0.0021891	1.32	1.1407	0.031025	1.86	1.1965	0.0029237
2-Isopropylaniline	136.112	C9 H13 N	1.64	1.2987	0.0014114	1.94	1.4628	0.01298	1.38	1.2219	0.0032131
1,1-Dimethyl-2-oxopropyl N-[2-(2-pyridyl)ethyl]carbamate	251.139	C13 H18 N2 O3	1.54	1.083	0.0046095	1.44	1.1414	0.023484	1.61	1.02	0.010323
Hexanoylcarnitine	260.185	C13 H25 N O4	2.13	1.1184	0.0026485	1.84	1.0933	0.028503	2.3	1.1482	0.0030854
7Z, 10Z, 13Z, 16Z, 19Z-docosapentaenoic acid	331.263	C22 H34 O2	1.5	1.2036	0.0018883	1.11	1.1202	0.036867	1.73	1.2683	0.00216
N-Carbobenzoxy-β-alanine	224.092	C11 H13 N O4	1.38	1.4099	0.002132	1.55	1.5396	0.021022	1.25	1.3544	0.0044839
1-[2-oxo-2-(2-phenoxyanilino)ethyl]-4-piperidinecarboxylic acid	355.164	C20 H22 N2 O4	1.35	1.2209	0.0045077	1.56	1.3057	0.037892	1.18	1.0706	0.007076
Thromboxane B1	395.242	C20 H36 O6	1.06	1.1905	0.0033149	1.03	1.1516	0.046891	1.08	1.2294	0.0039164
IMK	391.234	C17 H34 N4 O4 S	1.53	1.4744	0.0036171	1.3	1.4022	0.042094	1.67	1.5112	0.0050157
Kanamycin	485.248	C18 H36 N4 O11	1.4	1.3612	0.0025955	1.33	1.3101	0.041753	1.45	1.4094	0.003044
3-Methyladipic acid	161.081	C7 H12 O4	1.58	1.1972	0.0019346	1.29	1.2021	0.025925	1.75	1.2109	0.0029625
N-(4-methoxy-1-methyl-1H-indazol-3-yl)-5-methyl-3-isoxazolecarboxamide	287.113	C14 H14 N4 O3	1.6	1.183	0.0045957	1.17	1.0838	0.039388	1.84	1.1986	0.0065478
Tetranor-12(S)-HETE	289.176	C16 H26 O3	4.03	1.1354	0.0026669	4	1.1752	0.015983	4.05	1.1281	0.0031854
3-Methoxytyramine	168.102	C9 H13 N O2	2.02	1.2405	0.0011726	2.3	1.1783	0.023977	1.79	1.2935	0.0009628
Amphetamine	136.112	C9 H13 N	2.04	1.0873	0.0024813	2.12	1.0505	0.031474	1.97	1.1234	0.0023831
DPK	341.182	C15 H26 N4 O6	2.58	1.0788	0.00082163	2.47	1.0698	0.01246	2.66	1.0988	0.00096698
(2R)-5-hydroxy-7-methoxy-2-phenyl-3,4-dihydro-2H-1-benzopyran-4-one	271.096	C16 H14 O4	2.01	1.0549	0.0017574	1.71	1.0811	0.017459	2.19	1.0543	0.0028755
6 β-Hydroxycortisol	361.204	C21 H30 O6	1.74	1.1644	0.0061152	1.85	1.271	0.038224	1.66	1.0967	0.0099419
N1-[2-(2-pyridyl)ethyl]-2-aminobenzamide	264.109	C14 H15 N3 O	2.21	1.3296	0.00048179	1.97	1.3057	0.010503	2.36	1.3522	0.00047039
5,7-dihydroxy-6,8-dimethoxy-2-(4-methoxyphenyl)-4H-chromen-4-one	367.08	C18 H16 O7	2.04	1.3042	0.0018023	1.99	1.2806	0.017255	2.08	1.2921	0.0029191
3-Acetyl-11-keto-β-boswellic acid	513.356	C32 H48 O5	3.07	1.2659	0.00081139	2.44	1.1966	0.015783	3.4	1.3232	0.00088411
trans-3-Hydroxycotinine	193.097	C10 H12 N2 O2	2.42	1.2898	0.001437	2.43	1.3458	0.0059359	2.42	1.1821	0.0040451
(+/-)5(6)-EET Ethanolamide	346.274	C22 H37 N O3	1.32	1.4087	0.0016036	1.56	1.5808	0.014616	1.12	1.3287	0.003801
N1-[4-(acetylamino)phenyl]-2,2-dimethylcyclopropane-1-carboxamide	247.144	C14 H18 N2 O2	2.31	1.0264	0.0014359	2.48	1.0305	0.021091	2.17	1.0381	0.0014754
RMK	434.252	C17 H35 N7 O4 S	1.64	1.181	0.0015194	1.74	1.3548	0.010811	1.57	1.0969	0.0040237
Acetylcholine	146.117	C7 H15 N O2	1.09	1.7939	0.0030437	1.15	1.8699	0.03326	1.04	1.7748	0.0053847
9-Oxo-ODE	295.225	C18 H30 O3	1.15	1.5905	0.0024962	1.16	1.7139	0.023929	1.15	1.541	0.0053305
Prostaglandin H1	372.274	C20 H34 O5	1.7	1.0837	0.0017039	1.55	1.1081	0.021253	1.8	1.0845	0.0026809
3-amino-2-phenyl-2H-pyrazolo[4,3-c]pyridine-4,6-diol	243.087	C12 H10 N4 O2	1.69	1.0656	0.0032496	2.13	1.1153	0.031384	1.28	1.0268	0.0039996
Guanethidine Monosulfate	297.159	C10 H24 N4 O4 S	1.84	1.7359	0.0032612	1.04	1.6051	0.048243	2.22	1.773	0.0033276
L-Palmitoylcarnitine	400.341	C23 H45 N O4	1.65	1.5386	0.00093708	1.78	1.517	0.022138	1.55	1.5722	0.0011002
N-METHYL (-)EPHEDRINE	180.138	C11 H17 N O	1.71	1.4483	0.0027671	1.99	1.6378	0.020102	1.47	1.3588	0.0059307
Levamisole hydrochloride	205.076	C11 H12 N2 S	1.26	1.0367	0.0039681	1.16	1.0848	0.035886	1.33	1.0231	0.0069105
Acetanilide	136.076	C8 H9 N O	1.54	1.4769	0.0015183	1.14	1.3795	0.027162	1.77	1.5535	0.0016472
RKK	431.311	C18 H38 N8 O4	2.08	1.2398	0.00038597	2.32	1.4778	0.0030676	1.88	1.1194	0.0013137
farensyl diphosphate	434.218	C15 H37 N3 O7 P2	1.52	1.0664	0.0018818	1.39	1.1142	0.021243	1.61	1.0535	0.0034186
2-[(3S)-1-(2-Chlorobenzyl)-3-pyrrolidinyl]-5-methyl-1,3,4-oxadiazole	278.103	C14 H16 Cl N3 O	2.1	1.067	0.00084818	1.84	1.1344	0.0092642	2.25	1.0428	0.0017286
4-[(2-cyclohex-1-enylethyl)amino]-2H-chromen-2-one	270.149	C17 H19 N O2	2	1.1818	0.00082613	1.75	1.365	0.0058559	2.15	1.0923	0.0026795
Anandamide (AEA)	348.289	C22 H37 N O2	1.41	2.4719	0.0070983	1.53	2.2251	0.042075	1.31	2.3893	0.0129
N1-[5-(3,5-dimethylpiperidino)-4-fluoro-2-nitrophenyl]acetamide	310.156	C15 H20 F N3 O3	2.22	1.1687	0.00093749	1.89	1.0706	0.021734	2.42	1.2414	0.00079463
L-2-Aminoadipic acid	162.076	C6 H11 N O4	1.5	1.0919	0.0011441	1.71	1.2309	0.011583	1.34	1.0267	0.0026843
O-Phospho-L-serine	186.016	C3 H8 N O6 P	1.62	1.3446	0.0014107	1.6	1.4262	0.016401	1.64	1.316	0.0027127
(1α,2α,3β,5ξ,9ξ,18ξ)-1,2,3,19-Tetrahydroxyurs-12-en-28-oic acid	505.351	C30 H48 O6	1.7	1.326	0.0012777	1.78	1.4366	0.014672	1.63	1.2804	0.0025433
2-(2-hydroxy-3-methylbutanamido)-4-methylpentanoic acid	254.136	C11 H21 N O4	2.03	1.5487	0.00086902	1.84	1.5298	0.018321	2.16	1.5809	0.0011436
ADBICA N-pentanoic acid metabolite	396.186	C20 H27 N3 O4	1.59	1.123	0.0024841	1.58	1.1367	0.016788	1.6	1.0779	0.0051444
4-Methyl-5-thiazoleethanol	144.048	C6 H9 N O S	3.31	2.379	0.00075446	2.98	2.5947	0.0083663	3.5	2.2872	0.0015998
N-{[(2R,4S,5R)-5-Ethyl-1-azabicyclo[2.2.2]oct-2-yl]methyl}-2-furamide	245.164	C15 H22 N2 O2	2.36	1.6138	0.00058162	2.13	1.3822	0.0197	2.51	1.7697	0.00032177
9-KODE	295.227	C18 H30 O3	1.18	1.2064	0.0027639	1.14	1.2402	0.033036	1.21	1.2035	0.0046051
1,3-Diphenylacetone	211.115	C15 H14 O	1.49	1.2123	0.0017844	1.34	1.2064	0.027225	1.58	1.2324	0.0025417
Glaucine	356.185	C21 H25 N O4	1.93	1.1059	0.00073231	1.52	1.0786	0.015814	2.17	1.1369	0.00096654
Ethyl oleate	311.294	C20 H38 O2	2.15	2.0316	0.00073314	2.2	2.1081	0.0097219	2.1	2.0154	0.0010643
Orotic acid	157.024	C5 H4 N2 O4	1.81	1.2251	0.0020865	1.93	1.4492	0.010779	1.73	1.1125	0.0063177
N-{3-[(3,4-dichlorobenzyl)oxy]pyridin-2-yl}-4-propylbenzamide	397.089	C22 H20 Cl2 N2 O2	1.65	1.0113	0.00092939	1.59	1.0071	0.017322	1.7	1.0277	0.0012073
lithocholic acid 3-sulfate sodium salt	501.223	C24 H38 O6 S Na2	1.61	1.2105	0.00061447	1.33	1.0942	0.022415	1.78	1.2943	0.00048899
4-[1-(dimethylamino)ethylidene]-2-phenyl-1,3-oxazol-5(4H)-one	231.113	C13 H14 N2 O2	1.64	1.148	0.0021833	1.67	1.1869	0.014457	1.62	1.0866	0.0050211
2'-Deoxyadenosine	252.109	C10 H13 N5 O3	2.15	1.1747	0.0033236	1.59	1.2531	0.022716	2.45	1.1456	0.0065314
Solanine	868.504	C45 H73 N O15	1.55	1.2403	0.0039333	2.03	1.2683	0.036955	1.09	1.2412	0.0050798
AKB48 N-(4-hydroxypentyl) metabolite	420.205	C23 H31 N3 O2	1.77	1.0803	0.0028199	1.79	1.1194	0.028998	1.75	1.0035	0.0037569
4'-Hydroxydiclofenac	312.018	C14 H11 Cl2 N O3	7.34	1.4997	0.00071674	6.36	1.3851	0.005887	7.77	1.5864	0.00053512
5-chloro-3-phenylbenzo[c]isoxazole	230.036	C13 H8 Cl N O	5.64	1.2512	0.00088212	4.69	1.1853	0.0073318	6.06	1.3064	0.00078404
Isohomovanillic acid	183.065	C9 H10 O4	2.25	1.0641	0.00021758	2.42	1.1823	0.0033057	2.12	1.0105	0.00044209
Mitragynine	399.227	C23 H30 N2 O4	3.36	1.6343	0.0012996	1.12	1.1724	0.049528	3.99	1.9234	0.00051625
α-Ethylaminohexanophenone	220.17	C14 H21 N O	2.86	1.411	0.0011998	3.38	1.4292	0.017017	2.34	1.4198	0.0014227
2-Methylnicotinamide	137.071	C7 H8 N2 O	1.4	1.1656	0.014514	1.3	1.2122	0.046235	1.47	1.0623	0.03223
5-Hydroxypiroxicam	348.064	C15 H13 N3 O5 S	8.21	1.3499	0.0045361	4.96	1.0347	0.029597	8.91	1.534	0.0031749
3-hydroxy-1,5-diphenylpentan-1-one	260.096	C17 H18 O2	1.63	1.0446	0.00070106	1.49	1.0259	0.016037	1.73	1.0697	0.00091009
4-Methoxycinnamic acid	161.06	C10 H10 O3	4.13	1.0695	0.0019747	4.86	1.1192	0.017521	3.24	1.0555	0.0018823
11-Deoxy prostaglandin F1β	323.258	C20 H36 O4	2.44	1.5135	0.00059889	2.14	1.5085	0.010303	2.62	1.5372	0.00079106
LNH	383.204	C16 H26 N6 O5	1.4	1.3615	0.0035366	1.58	1.2823	0.020715	1.26	1.2923	0.0077864
4-(Diethylamino)salicylaldehyde	194.117	C11 H15 N O2	1.96	1.6417	0.00090083	1.35	1.4267	0.025332	2.28	1.7883	0.00066918
Diosgenin	397.306	C27 H42 O3	1.56	1.7994	0.0025574	1.7	1.6868	0.012193	1.46	1.6847	0.0065856
Perillartine	166.123	C10 H15 N O	1.92	1.5937	0.0020092	1.29	1.3264	0.043672	2.24	1.704	0.0011986
3-pentadecyl-4,5,6,7-tetrahydrobenzo[d]isoxazol-4-one oxime	363.3	C22 H38 N2 O2	3.32	1.1431	0.001968	2.6	1.1756	0.013962	3.67	1.14	0.0030222
Tauroursodeoxycholic acid Dihydrate	536.324	C26 H49 N O8 S	1.5	1.0235	0.0020142	1.3	1.0371	0.025694	1.63	1.0297	0.0032003
Prostaglandin B1	337.237	C20 H32 O4	2.18	1.2386	0.0017256	2.51	1.3025	0.020954	1.9	1.0033	0.0017572
4-Phenylbutyric acid	165.091	C10 H12 O2	2.68	1.3437	0.00092979	3.23	1.4287	0.0055199	2.11	1.2388	0.0021719
Salsolinol	180.102	C10 H13 N O2	3.77	1.165	0.0047947	2.27	1.0512	0.045388	4.31	1.2468	0.0043872
Glycochenodeoxycholic acid sodium salt	473.312	C26 H43 N O5 Na	1.4	1.5132	0.0055597	1.51	1.593	0.044323	1.32	1.4256	0.0087436
